# Supplementary material for: Oscillating light engine realized by photothermal solvent evaporation
Source: Nat Commun. 2022 Sep 24;13:5621. doi: 10.1038/s41467-022-33374-x (PMC9509359; doi:10.1038/s41467-022-33374-x)
Supplement: Supplementary file 6 — Source Data [file 41467_2022_33374_MOESM6_ESM.zip › Source Data.xlsx]

## Sheet: Figure 2d
Figure	Fig. 2d
Long Name	Time	Temperature	Time	Temperature	Time	Temperature	Time	Temperature	Time	Temperature
Unit	s	oC	s	oC	s	oC	s	oC	s	oC
Comment		400 mW/cm2		550 mW/cm2		650 mW/cm2		750 mW/cm2		800 mW/cm2
Data	0	25.1685	0	25.0535	0	24.9975	0	24.7841	0	24.6898
	0.033	25.154	0.033	25.0632	0.034	25.0359	0.033	24.7744	0.033	24.6995
	0.067	25.1926	0.066	25.0487	0.067	25.1701	0.066	24.7599	0.067	24.7286
	0.1	25.313	0.1	25.0439	0.1	25.4716	0.1	24.7985	0.1	24.8884
	0.133	25.5437	0.133	25.068	0.134	26.1006	0.133	24.9046	0.134	25.4241
	0.166	25.8698	0.166	25.1354	0.167	26.5512	0.166	25.2655	0.167	26.3305
	0.2	26.2188	0.2	25.3472	0.2	27.1366	0.2	25.8356	0.2	27.3481
	0.233	26.6571	0.233	25.6498	0.234	27.8128	0.233	26.5693	0.234	28.5302
	0.267	27.108	0.266	26.0711	0.267	28.6106	0.266	27.3736	0.267	29.881
	0.3	27.5004	0.3	26.586	0.3	29.2643	0.299	28.2426	0.3	31.2804
	0.333	27.8774	0.333	27.179	0.334	30.0844	0.333	29.1237	0.334	32.7312
	0.367	28.5155	0.366	27.5758	0.367	30.6386	0.366	30.0719	0.367	34.093
	0.4	28.8472	0.4	28.098	0.4	31.2948	0.4	30.9667	0.4	35.634
	0.433	29.243	0.433	28.6412	0.434	31.8931	0.433	31.8639	0.434	36.8153
	0.467	29.7487	0.466	29.3724	0.467	32.4435	0.466	32.7768	0.467	38.219
	0.5	30.1923	0.5	29.8034	0.5	33.1122	0.5	33.6069	0.5	39.7096
	0.567	30.8544	0.533	30.159	0.534	33.8663	0.533	34.7506	0.533	41.0731
	0.6	31.2984	0.566	30.5917	0.567	34.3722	0.566	35.4969	0.567	42.2631
	0.633	31.6679	0.6	31.2331	0.6	35.0128	0.6	36.2211	0.6	43.6081
	0.666	32.0361	0.633	31.5981	0.634	35.6807	0.633	37.2714	0.634	45.0541
	0.7	32.5661	0.666	32.3428	0.667	36.3494	0.666	37.899	0.667	46.1597
	0.733	32.9272	0.7	32.6683	0.7	36.8366	0.7	38.7553	0.7	47.4657
	0.767	33.2017	0.733	33.0604	0.734	37.4645	0.733	39.7122	0.734	48.6673
	0.8	33.5071	0.766	33.5723	0.767	37.9387	0.766	40.3998	0.767	49.8426
	0.833	33.9591	0.8	33.9525	0.8	38.4198	0.799	41.1215	0.8	51.004
	0.867	34.2269	0.833	34.3583	0.834	38.9758	0.833	41.8811	0.834	52.2685
	0.9	34.5074	0.866	34.8736	0.867	39.4912	0.866	42.6903	0.867	53.4021
	0.933	34.7961	0.9	35.2674	0.9	40.0722	0.9	43.5482	0.9	54.4961
	0.967	35.0576	0.933	35.6864	0.934	40.6505	0.933	44.3472	0.934	55.4261
	1	35.5613	0.966	36.183	0.967	41.1592	0.966	45.0637	0.967	56.6894
	1.033	35.7419	1	36.5289	1	41.7076	1	45.6098	1	57.897
	1.067	36.0804	1.033	36.8652	1.034	42.2995	1.033	46.5459	1.033	58.7237
	1.1	36.418	1.066	37.5393	1.067	42.6525	1.066	47.2146	1.067	59.7414
	1.133	36.6455	1.1	37.5914	1.1	43.1161	1.1	47.9279	1.1	60.906
	1.166	37.0121	1.133	38.0242	1.134	43.4463	1.133	48.5142	1.134	61.8507
	1.2	37.3341	1.166	38.365	1.167	44.0591	1.166	49.3632	1.167	62.7607
	1.233	37.8025	1.2	38.7179	1.2	44.6118	1.2	49.8646	1.2	63.7334
	1.267	37.941	1.233	39.0611	1.234	45.0442	1.233	50.6662	1.234	64.7429
	1.3	38.2779	1.266	39.5743	1.267	45.4671	1.266	51.2487	1.267	65.9441
	1.333	38.6225	1.3	39.894	1.3	46.0786	1.299	52.0229	1.3	67.0271
	1.367	38.8502	1.333	40.2468	1.334	46.5627	1.333	52.5921	1.334	68.0853
	1.4	39.0862	1.366	40.4292	1.367	46.8322	1.366	53.2705	1.367	69.1849
	1.433	39.5994	1.4	40.8608	1.4	47.2454	1.4	53.9074	1.4	70.2219
	1.467	39.6634	1.433	41.1815	1.434	47.7452	1.433	54.6748	1.434	71.1255
	1.5	40.0084	1.466	41.5098	1.467	48.1637	1.466	55.3358	1.467	72.0173
	1.533	40.3822	1.5	41.9964	1.5	48.676	1.5	56.0315	1.5	72.8872
	1.567	40.6746	1.533	42.3435	1.534	49.0165	1.533	56.6901	1.533	73.8503
	1.6	40.8902	1.566	42.548	1.567	49.4508	1.566	57.2709	1.567	74.6939
	1.633	41.173	1.6	42.931	1.6	49.9151	1.6	57.909	1.6	75.5465
	1.666	41.3373	1.633	43.2258	1.634	50.4014	1.633	58.5925	1.634	76.481
	1.7	41.7156	1.666	43.5986	1.667	50.7298	1.666	59.1326	1.667	77.3807
	1.733	41.9924	1.7	44.0692	1.7	51.1471	1.7	59.6854	1.7	78.2527
	1.767	42.3855	1.733	44.4067	1.734	51.5359	1.733	60.3242	1.734	79.1006
	1.8	42.5858	1.766	44.6983	1.767	51.9585	1.766	60.9711	1.767	80.0742
	1.833	42.7692	1.8	44.8007	1.8	52.3798	1.799	61.5427	1.8	80.8292
	1.867	42.9023	1.833	45.1772	1.834	52.6959	1.833	62.0324	1.834	81.6646
	1.9	43.2139	1.866	45.4915	1.867	53.1073	1.866	62.5746	1.867	82.544
	1.933	43.4461	1.9	45.6789	1.9	53.3567	1.9	63.2767	1.9	83.3744
	1.967	43.6861	1.933	46.0123	1.934	53.7127	1.933	63.6606	1.934	84.1946
	2	43.8389	1.966	46.353	1.967	53.9534	1.966	64.1399	1.967	85.0931
	2.033	44.0741	2	46.4704	2	54.3498	2	64.5751	2	85.8772
	2.067	44.206	2.033	46.709	2.034	54.7678	2.033	65.1829	2.033	86.7768
	2.1	44.5391	2.066	47.0358	2.067	55.0067	2.066	65.7071	2.067	87.5629
	2.133	44.7484	2.1	47.217	2.1	55.3284	2.1	66.159	2.1	88.4542
	2.166	44.8386	2.133	47.4984	2.134	55.506	2.133	66.5604	2.134	89.3257
	2.2	44.982	2.166	47.7272	2.167	55.6607	2.166	66.8591	2.167	89.9597
	2.233	45.166	2.2	47.9755	2.2	55.804	2.2	67.3742	2.2	90.5978
	2.267	45.2723	2.233	48.2234	2.234	55.9207	2.233	67.8353	2.234	91.1512
	2.3	45.4478	2.266	48.4549	2.267	56.0599	2.266	68.2776	2.267	91.846
	2.333	45.5987	2.3	48.6621	2.3	56.2066	2.299	68.6945	2.3	92.3988
	2.367	45.8063	2.333	48.9246	2.334	56.4393	2.333	69.1587	2.334	93.0618
	2.4	45.8877	2.366	49.1787	2.367	56.6043	2.366	69.5491	2.367	93.5598
	2.433	46.0786	2.4	49.3135	2.4	57.0308	2.4	70.0246	2.4	94.2279
	2.467	46.2328	2.433	49.555	2.434	57.2623	2.433	70.4575	2.434	94.9324
	2.5	46.3828	2.466	49.7803	2.467	57.3742	2.466	70.8824	2.467	95.4197
	2.533	46.5326	2.5	50.0013	2.5	57.6237	2.5	71.1662	2.5	95.9175
	2.567	46.7186	2.533	50.2731	2.534	57.8914	2.533	71.5824	2.533	96.4735
	2.6	46.9769	2.566	50.4068	2.567	58.1548	2.566	71.9296	2.567	96.8917
	2.633	47.1462	2.6	50.6582	2.6	58.5362	2.6	72.2727	2.6	97.3267
	2.666	47.3635	2.633	50.8738	2.634	58.7247	2.633	72.6286	2.634	97.7313
	2.7	47.4077	2.666	51.0109	2.667	59.0751	2.666	73.1998	2.667	98.291
	2.733	47.5323	2.7	51.1361	2.7	59.4027	2.7	73.3212	2.7	98.6936
	2.767	47.6286	2.733	51.3744	2.734	59.7002	2.733	73.7656	2.734	99.1363
	2.8	47.7169	2.766	51.4759	2.767	60.0557	2.766	74.0411	2.767	99.5869
	2.833	47.9293	2.8	51.6474	2.8	60.3701	2.799	74.3932	2.8	99.9985
	2.867	48.0574	2.833	51.8499	2.834	60.4906	2.833	74.6141	2.834	100.613
	2.9	48.1454	2.866	52.0287	2.867	60.7313	2.866	74.9617	2.867	100.895
	2.933	48.2133	2.9	52.2345	2.9	61.0262	2.9	75.2552	2.9	101.46
	2.967	48.4169	2.933	52.3663	2.934	61.1861	2.933	75.6346	2.934	101.963
	3	48.5685	2.966	52.5097	2.967	61.4003	2.966	75.7077	2.967	102.396
	3.033	48.7437	3	52.6645	3	61.6395	3	76.126	3	102.733
	3.067	48.9267	3.033	52.7998	3.034	62.0302	3.033	76.1989	3.033	103.106
	3.1	49.0578	3.066	52.9195	3.067	62.171	3.066	76.4538	3.067	103.6
	3.133	49.2919	3.1	52.9967	3.1	62.2684	3.1	76.6291	3.1	103.929
	3.166	49.3038	3.133	53.2319	3.134	62.4559	3.133	76.9032	3.134	104.32
	3.2	49.4504	3.166	53.3166	3.167	62.7006	3.166	77.1834	3.167	104.646
	3.233	49.6601	3.2	53.359	3.2	62.8265	3.2	77.4205	3.2	104.942
	3.267	49.6996	3.233	53.4051	3.234	63.1101	3.233	77.5915	3.234	105.428
	3.3	49.7234	3.266	53.5551	3.267	63.3252	3.266	77.782	3.267	105.816
	3.333	49.6917	3.3	53.582	3.3	63.497	3.299	78.0739	3.3	106.049
	3.367	49.7747	3.333	53.6819	3.334	63.7044	3.333	78.3489	3.334	106.563
	3.4	49.7708	3.366	53.8508	3.367	63.9757	3.366	78.5353	3.367	107.139
	3.433	49.8261	3.4	53.8623	3.4	64.0934	3.4	78.8488	3.4	107.468
	3.467	49.9169	3.433	53.9849	3.434	64.3035	3.433	79.1878	3.434	108.043
	3.5	49.9721	3.466	54.1649	3.467	64.4921	3.466	79.2073	3.467	108.338
	3.533	50.0391	3.5	54.1917	3.5	64.7442	3.5	79.539	3.5	108.55
	3.567	50.047	3.533	54.3026	3.534	64.8755	3.533	79.7306	3.533	108.838
	3.6	50.1337	3.566	54.4669	3.567	65.0527	3.566	80.0128	3.567	109.117
	3.633	50.1377	3.6	54.4784	3.6	65.1483	3.6	80.1035	3.6	109.494
	3.666	50.2046	3.633	54.5509	3.634	65.2899	3.633	80.288	3.634	109.994
	3.7	50.3503	3.666	54.7111	3.667	65.5231	3.666	80.5434	3.667	110.397
	3.733	50.3739	3.7	54.8026	3.7	65.5408	3.7	80.7661	3.7	110.727
	3.767	50.5233	3.733	54.9587	3.734	65.6713	3.733	80.9951	3.734	111.125
	3.8	50.6568	3.766	54.9663	3.767	65.756	3.766	81.243	3.767	111.31
	3.833	50.7235	3.8	55.069	3.8	66.1399	3.799	81.4102	3.8	111.525
	3.867	50.896	3.833	55.1641	3.834	66.1504	3.833	81.7153	3.834	111.492
	3.9	50.9548	3.866	55.2553	3.867	66.3227	3.866	82.0263	3.867	111.349
	3.933	51.17	3.9	55.4299	3.9	66.4561	3.9	82.1384	3.9	111.351
	3.967	51.3459	3.933	55.4299	3.934	66.614	3.933	82.2952	3.934	111.575
	4	51.4435	3.966	55.5701	3.967	66.6631	3.966	82.4774	3.967	111.804
	4.033	51.5761	4	55.6156	4	66.7507	4	82.5477	4	111.903
	4.067	51.5644	4.033	55.7519	4.034	66.7752	4.033	82.6307	4.033	112.118
	4.1	51.7009	4.066	55.8503	4.067	66.7822	4.066	82.7232	4.067	112.145
	4.133	51.7709	4.1	55.9901	4.1	66.8733	4.1	82.9145	4.1	112.357
	4.166	51.95	4.133	56.0506	4.134	66.9713	4.133	82.991	4.134	112.648
	4.2	51.9694	4.166	56.1752	4.167	67.0168	4.166	83.0579	4.167	112.73
	4.233	52.1404	4.2	56.2921	4.2	67.0622	4.2	83.2043	4.2	112.95
	4.267	52.2219	4.233	56.4052	4.234	67.202	4.233	83.2743	4.234	113.092
	4.3	52.2956	4.266	56.5746	4.267	67.2999	4.266	83.3125	4.267	113.322
	4.333	52.5088	4.3	56.6837	4.3	67.3522	4.299	83.3093	4.3	113.494
	4.367	52.5437	4.333	56.6724	4.334	67.5371	4.333	83.3983	4.334	113.609
	4.4	52.6753	4.366	56.7063	4.367	67.6033	4.366	83.4396	4.367	113.71
	4.433	52.799	4.4	56.789	4.4	67.6834	4.4	83.4841	4.4	113.849
	4.467	52.8454	4.433	56.9204	4.434	67.7253	4.433	83.4746	4.434	113.98
	4.5	52.969	4.466	56.9992	4.467	67.7879	4.466	83.519	4.467	114.125
	4.533	53.0886	4.5	57.1755	4.5	67.8436	4.5	83.5286	4.5	114.253
	4.567	53.1542	4.533	57.2129	4.534	68.0487	4.533	83.5349	4.533	114.351
	4.6	53.2698	4.566	57.3328	4.567	68.1009	4.566	83.5762	4.567	114.566
	4.633	53.3545	4.6	57.5535	4.6	68.2675	4.6	83.6619	4.6	114.734
	4.666	53.4353	4.633	57.5722	4.634	68.3577	4.633	83.681	4.634	114.83
	4.7	53.5123	4.666	57.6619	4.667	68.6038	4.666	83.7856	4.667	115.041
	4.733	53.5776	4.7	57.7813	4.7	68.5865	4.7	83.8459	4.7	115.253
	4.767	53.7121	4.733	57.8112	4.734	68.7492	4.733	83.9695	4.734	115.41
	4.8	53.904	4.766	57.9194	4.767	68.8806	4.766	84.0614	4.767	115.619
	4.833	53.8963	4.8	58.0461	4.8	68.9255	4.799	84.093	4.8	115.616
	4.867	53.9922	4.833	58.1541	4.834	68.9739	4.833	84.1753	4.834	115.816
	4.9	54.0496	4.866	58.1801	4.867	69.0982	4.866	84.3145	4.867	116.044
	4.933	54.1951	4.9	58.2731	4.9	69.1362	4.9	84.4062	4.9	116.138
	4.967	54.199	4.933	58.381	4.934	69.2328	4.933	84.5104	4.934	116.311
	5	54.3023	4.966	58.3661	4.967	69.3363	4.966	84.602	4.967	116.481
	5.033	54.3481	5	58.433	5	69.3983	5	84.7819	5	116.678
	5.067	54.4131	5.033	58.4961	5.034	69.5051	5.033	84.9899	5.033	116.691
	5.1	54.4666	5.066	58.511	5.067	69.6324	5.066	85.1788	5.067	116.872
	5.133	54.4781	5.1	58.6112	5.1	69.6462	5.1	85.2889	5.1	116.947
	5.166	54.5277	5.133	58.6743	5.134	69.7597	5.133	85.5811	5.134	117.022
	5.2	54.585	5.166	58.7448	5.167	69.7975	5.166	85.6533	5.167	117.143
	5.233	54.688	5.2	58.83	5.2	69.904	5.2	85.8854	5.2	117.216
	5.267	54.7223	5.233	58.8448	5.234	70.0036	5.233	85.8071	5.234	117.189
	5.3	54.7681	5.266	58.8596	5.267	70.0585	5.266	85.898	5.267	117.151
	5.333	54.81	5.3	58.8893	5.3	70.0894	5.299	85.898	5.3	117.189
	5.367	54.89	5.333	58.8633	5.334	70.0928	5.333	86.0703	5.334	117.16
	5.4	55.027	5.366	58.8596	5.367	70.1477	5.366	86.0922	5.367	117.03
	5.433	55.0308	5.4	58.8374	5.4	70.1957	5.4	86.1798	5.4	117.022
	5.467	55.1335	5.433	58.8485	5.434	70.2814	5.433	86.2674	5.434	117.052
	5.5	55.0879	5.466	58.9078	5.467	70.3397	5.466	86.4113	5.467	117.127
	5.533	55.1754	5.5	58.9004	5.5	70.3945	5.5	86.5394	5.5	117.31
	5.567	55.3045	6.433	60.4295	5.534	70.4185	5.533	86.8078	5.533	117.399
	5.6	55.3425	6.466	60.4075	5.567	70.5314	5.566	86.8732	5.567	117.64
	5.633	55.4412	6.5	60.3781	5.6	70.5177	5.6	87.0259	5.6	117.734
	5.666	55.5474	6.533	60.4295	5.634	70.5725	5.633	87.3371	5.634	117.812
	5.7	55.5739	6.566	60.4478	5.667	70.5314	5.666	87.3745	5.667	117.911
	5.733	55.5853	6.6	60.4331	5.7	70.5691	5.7	87.5019	5.7	118.002
	5.767	55.7065	6.633	60.4698	5.734	70.6101	5.733	87.6354	5.734	118.144
	5.8	55.7709	6.666	60.4405	5.767	70.5691	5.766	87.7472	5.767	118.353
	5.833	55.8314	6.7	60.4295	5.8	70.5588	5.799	87.9239	5.8	118.422
	5.867	55.9297	6.733	60.5028	5.834	70.5896	5.833	88.0819	5.834	118.487
	5.9	55.9789	6.766	60.5101	5.867	70.5998	5.866	88.116	5.867	118.575
	5.933	56.0318	6.8	60.6273	5.9	70.5793	5.9	88.1655	5.9	118.636
	5.967	56.0242	6.833	60.6163	5.934	70.5451	5.933	88.2893	5.934	118.799
	6	56.1338	6.866	60.7005	5.967	70.5143	5.966	88.2212	5.967	118.858
	6.033	56.1866	6.9	60.7151	6	70.5109	6	88.1346	6	118.943
	6.067	56.2168	6.933	60.77	6.034	70.5725	6.033	88.1098	6.033	119.05
	6.1	56.2696	6.966	60.8102	6.067	70.593	6.066	88.1438	6.067	119.111
	6.133	56.2734	7	60.8541	6.1	70.6306	6.1	88.1903	6.1	119.165
	6.166	56.3187	7.033	60.8906	6.134	70.7468	6.133	88.15	6.134	119.311
	6.2	56.3828	7.066	60.9747	6.167	70.7981	6.166	88.1222	6.167	119.447
	6.233	56.4242	7.1	60.9089	6.2	70.7878	6.2	88.0912	6.2	119.452
	6.267	56.5071	7.133	60.9564	6.234	70.7913	6.233	88.1129	6.234	119.633
	6.3	56.5259	7.166	61.0258	6.267	70.7742	6.266	88.0324	6.267	119.692
	6.333	56.5673	7.2	61.0623	6.3	70.7742	6.299	88.1129	6.3	119.939
	6.367	56.5711	7.233	61.0623	6.334	70.7708	6.333	88.1996	6.334	120.125
	6.4	56.5673	7.266	61.1608	6.367	70.7844	6.366	88.1996	6.367	120.207
	6.433	56.6012	7.3	61.1608	6.4	70.7776	6.4	88.3357	6.4	120.286
	6.467	56.6915	7.333	61.2046	6.434	70.8186	6.433	88.3944	6.434	120.48
	6.5	56.7253	7.366	61.2666	6.467	70.9108	6.466	88.4161	6.467	--
	6.533	56.7329	7.4	61.2447	6.5	71.0268	6.5	88.4408	6.5	120.655
	6.567	56.8156	7.433	61.2848	6.534	71.1734	6.533	88.5428	6.533	120.649
	6.6	56.8268	7.466	61.241	6.567	71.262	6.566	88.7095	6.567	120.697
	6.633	56.9658	7.5	61.2739	6.6	71.4526	6.6	88.8422	6.6	120.435
	6.666	56.9808	7.533	61.2301	6.634	71.6125	6.633	88.9902	6.634	120.292
	6.7	57.0221	7.566	61.2192	6.667	71.694	6.666	89.0487	6.667	120.265
	6.733	57.0896	7.6	61.2155	6.7	71.8332	6.7	89.1719	6.7	120.212
	6.767	57.1009	7.633	61.1754	6.734	71.9724	6.733	89.295	6.734	120.241
	6.8	57.1684	7.666	61.0951	6.767	72.24	6.766	89.3012	6.767	120.252
	6.833	57.2283	7.7	61.0331	6.8	72.2468	6.799	89.3442	6.8	120.191
	6.867	57.2321	7.733	60.971	6.834	72.3585	6.833	89.3627	6.834	120.034
	6.9	57.2995	7.766	61.0477	6.867	72.4836	6.866	89.3534	6.867	119.644
	6.933	57.3332	7.8	61.1316	6.9	72.5377	6.9	89.4887	6.9	119.505
	6.967	57.4268	7.833	61.1426	6.934	72.585	6.933	89.4979	6.934	119.412
	7	57.4044	7.866	61.1973	6.967	72.6762	6.966	89.5348	6.967	119.082
	7.033	57.4979	7.9	61.2629	7	72.7404	7	89.5072	7	118.957
	7.067	57.4904	7.933	61.3358	7.034	72.818	7.033	89.5379	7.033	118.634
	7.1	57.5802	7.966	61.4269	7.067	72.8686	7.066	89.5962	7.067	118.404
	7.133	57.6773	8	61.5179	7.1	72.8821	7.1	89.6085	7.1	118.315
	7.166	57.752	8.033	61.547	7.134	72.9664	7.133	89.67	7.134	118.238
	7.2	57.8117	8.066	61.6961	7.167	73.054	7.166	89.7252	7.167	118.144
	7.233	57.8155	8.1	61.7506	7.2	73.1416	7.2	89.8019	7.2	118.018
	7.267	57.8043	8.133	61.8632	7.234	73.2157	7.233	89.8326	7.234	118.016
	7.3	57.9684	8.166	61.8741	7.267	73.246	7.266	89.8449	7.267	117.97
	7.333	57.9125	8.2	61.9648	7.3	73.3906	7.299	89.8909	7.3	118.024
	7.367	58.0653	8.233	61.9684	7.334	73.441	7.333	90.0472	7.334	117.892
	7.4	58.0243	8.266	61.9975	7.367	73.4914	7.366	90.1575	7.367	117.833
	7.433	58.0355	8.3	61.9684	7.4	73.6224	7.4	90.1728	7.4	117.75
	7.467	58.0429	8.333	61.9067	7.434	73.656	7.433	90.2249	7.434	117.758
	7.5	58.0243	8.366	61.8959	7.467	73.7802	7.466	90.3136	7.467	117.643
	7.533	58.0392	8.4	61.8414	7.5	73.8104	7.5	90.3962	7.5	117.603
	7.567	58.069	8.433	61.8523	7.534	73.8439	7.533	90.4604	7.533	117.597
	7.6	58.0429	8.466	61.8668	7.567	73.8908	7.566	90.546	7.567	117.691
	7.633	58.0094	8.5	61.8595	7.6	73.8908	7.6	90.6988	7.6	117.866
	7.666	58.1361	8.533	61.845	7.634	73.8774	7.633	90.7446	7.634	118.077
	7.7	58.0951	8.566	61.8123	7.667	73.8942	7.666	90.7995	7.667	118.152
	7.733	58.0988	8.6	61.8269	7.7	73.9344	7.7	90.7537	7.7	118.184
	7.767	58.0429	8.633	61.8777	7.734	73.9143	7.733	90.6865	7.734	118.222
	7.8	58.2031	8.666	61.9067	7.767	73.9344	7.766	90.6316	7.767	118.334
	7.833	58.1845	8.7	61.9104	7.8	74.0383	7.799	90.5674	7.8	118.422
	7.867	58.1137	8.733	62.0627	7.834	74.0148	7.833	90.5674	7.834	118.54
	7.9	58.1621	8.766	62.012	7.867	74.1019	7.866	90.5307	7.867	118.78
	7.933	58.177	8.8	62.0337	7.9	73.9579	7.9	90.5185	7.9	118.895
	7.967	58.1398	8.833	62.012	7.934	74.0014	7.933	90.491	7.934	118.925
	8	58.1472	8.866	62.07	7.967	73.9344	7.966	90.4146	7.967	119.021
	8.033	58.1212	8.9	62.0446	8	73.9243	8	90.3534	8	119.071
	8.067	58.1026	8.933	62.0301	8.034	73.9042	8.033	90.3412	8.033	119.09
	8.1	58.1212	8.966	62.0519	8.067	73.8405	8.066	90.3412	8.067	119.127
	8.133	58.0802	9	61.9975	8.1	73.8405	8.1	90.3687	8.1	119.146
	8.166	58.1063	9.033	62.0192	8.134	73.8238	8.133	90.3809	8.134	119.162
	8.2	58.11	9.066	62.012	8.167	73.8238	8.166	90.4115	8.167	119.218
	8.233	58.1175	9.1	61.9648	8.2	73.7969	8.2	90.4727	8.2	119.338
	8.267	58.069	9.133	61.9503	8.234	73.7265	8.233	90.4329	8.234	119.391
	8.3	58.0579	9.166	61.9285	8.267	73.7064	8.266	90.436	8.267	119.529
	8.333	58.0243	9.2	61.8741	8.3	73.6728	8.299	90.3197	8.3	119.577
	8.367	58.0541	9.233	61.8632	8.334	73.6627	8.333	90.3197	8.334	119.662
	8.4	58.11	9.266	61.8741	8.367	73.6426	8.366	90.332	8.367	119.697
	8.433	58.1733	9.3	61.8341	8.4	73.6493	8.4	90.3136	8.4	119.726
	8.467	58.177	9.333	61.885	8.434	73.6694	8.433	90.2647	8.434	119.88
	8.5	58.1435	9.366	61.8704	8.467	73.7164	8.466	90.2432	8.467	119.872
	8.533	58.1398	9.4	61.9213	8.5	73.8539	8.5	90.1851	8.5	119.872
	8.567	58.11	9.433	61.9067	8.534	73.8439	8.533	90.1391	8.533	119.854
	8.6	58.0839	9.466	61.9213	8.567	73.8741	8.566	90.0227	8.567	119.806
	8.633	58.0392	9.5	62.0301	8.6	73.9277	8.6	90.0319	8.6	119.755
	8.666	57.9572	9.533	61.9866	8.634	74.0952	8.633	90.0013	8.634	119.713
	8.7	57.946	9.566	62.0374	8.667	74.1153	8.666	90.0135	8.667	119.71
	8.733	57.8938	9.6	62.0555	8.7	74.142	8.7	90.0534	8.7	119.649
	8.767	57.8752	9.633	62.0954	8.734	74.2658	8.733	90.035	8.734	119.673
	8.8	57.8752	9.666	62.186	8.767	74.2926	8.766	90.084	8.767	119.734
	8.833	57.8677	9.7	62.186	8.8	74.3327	8.799	90.1024	8.8	119.771
	8.867	57.9684	9.733	62.2077	8.834	74.3294	8.833	90.1636	8.834	119.843
	8.9	57.8976	9.766	62.2512	8.867	74.316	8.866	90.1912	8.867	119.899
	8.933	57.8677	9.8	62.3055	8.9	74.2525	8.9	90.1973	8.9	119.944
	8.967	57.9013	9.833	62.3308	8.934	74.1989	8.933	90.2096	8.934	119.952
	9	57.8789	9.866	62.3417	8.967	74.1688	8.966	90.2555	8.967	119.904
	9.033	57.8304	9.9	62.3381	9	74.1354	9	90.2432	9	119.838
	9.067	57.8304	9.933	62.4032	9.034	74.045	9.033	90.335	9.033	119.654
	9.1	57.7669	9.966	62.2946	9.067	74.065	9.066	90.4237	9.067	119.367
	9.133	57.7147	10	62.3308	9.1	74.1253	9.1	90.4818	9.1	119.236
	9.166	57.8267	10.033	62.3381	9.134	74.1554	9.133	90.5949	9.134	119.119
	9.2	57.7557	10.066	62.396	9.167	74.2458	9.166	90.7384	9.167	118.786
	9.233	57.7595	10.1	62.367	9.2	74.2926	9.2	90.7934	9.2	118.345
	9.267	57.7893	10.133	62.3706	9.234	74.1989	9.233	90.8605	9.234	118.158
	9.3	57.7296	10.166	62.3417	9.267	74.1688	9.266	90.8819	9.267	118.002
	9.333	57.7557	10.2	62.32	9.3	74.122	9.299	90.949	9.3	117.927
	9.367	57.7856	10.233	62.3163	9.334	74.055	9.333	91.013	9.334	117.847
	9.4	57.8602	10.266	62.3706	9.367	74.0215	9.366	91.0496	9.367	117.723
	9.433	57.9274	10.3	62.3743	9.4	73.9914	9.4	91.0709	9.4	117.734
	9.467	57.8864	10.333	62.4683	9.434	73.9579	9.433	91.0739	9.434	117.562
	9.5	58.0243	10.366	62.3996	9.467	73.9813	9.466	91.0313	9.467	117.503
	9.533	57.987	10.4	62.4177	9.5	74.0349	9.5	91.0252	9.5	117.474
	9.567	58.1212	11.433	49.9697	9.534	74.0751	9.533	91.0038	9.533	117.546
	9.6	58.1621	11.466	49.6697	9.567	74.0818	9.566	90.9185	9.567	117.761
	9.633	58.2366	11.5	49.3531	9.6	74.1521	9.6	90.9246	9.6	117.908
	9.666	58.2068	11.533	49.1232	9.634	74.1621	9.633	90.9246	9.634	117.874
	9.7	58.1621	11.566	48.8372	9.667	74.3026	9.666	90.9063	9.667	117.672
	9.8	58.3556	11.6	48.411	9.7	74.316	9.7	90.9856	9.7	117.426
	9.833	58.3854	11.633	48.1115	9.734	74.3127	9.733	90.9368	9.734	117.157
	9.867	58.3147	11.666	47.8233	9.767	74.4096	9.766	90.9246	9.767	116.802
	9.9	58.3817	11.7	47.4864	9.8	74.4831	9.799	90.9093	9.8	116.556
	9.933	58.3631	11.733	47.1123	9.834	74.5065	9.833	90.9734	9.834	116.36
	9.967	58.3891	11.766	46.8422	9.867	74.5299	9.866	90.9368	9.867	116.349
	10	58.5377	11.8	46.5675	9.9	74.6167	9.9	90.949	9.9	116.338
	10.033	58.4969	11.833	46.1585	9.934	74.6634	9.933	90.9978	9.934	116.184
	10.067	58.5229	11.866	45.862	9.967	74.7301	9.966	90.9551	9.967	116.135
	10.1	58.6046	11.9	45.683	10	74.8135	10	90.8392	10	116.235
	10.133	58.5897	11.933	45.4181	10.034	74.7568	10.033	90.8025	10.033	115.93
	10.166	58.6046	11.966	45.1405	10.067	74.7368	10.066	90.7384	10.067	115.641
	10.2	58.6639	12	44.895	10.1	74.6901	10.1	90.6865	10.1	115.502
	10.233	58.6602	12.033	44.6408	10.134	74.7067	10.133	90.6438	10.134	115.367
	10.267	58.7122	12.066	44.4478	10.167	74.7268	10.166	90.5949	10.167	115.378
	10.3	58.6899	12.1	44.1928	10.2	74.7134	10.2	90.5705	10.2	115.443
	10.333	58.6379	12.133	43.9785	10.234	74.7234	10.233	90.5399	10.234	115.389
	10.367	58.6231	12.166	43.6771	10.267	74.8168	10.266	90.4818	10.267	115.462
	10.4	58.6046	12.2	43.4537	10.3	74.7801	10.299	90.4696	10.3	115.565
	10.433	58.56	12.233	43.3005	10.334	74.8034	10.333	90.4329	10.334	115.646
	10.467	58.5786	12.266	43.0349	10.367	74.8801	10.366	90.4146	10.367	115.946
	10.5	58.5563	12.3	42.8145	10.4	74.9634	10.4	90.384	10.4	116.117
	10.533	58.6083	12.333	42.5896	10.434	74.8834	10.433	90.3106	10.434	116.071
	10.567	58.4783	12.366	42.3894	10.467	74.6	10.466	90.28	10.467	115.134
	10.6	58.285	12.4	42.1303	10.5	74.142	10.5	90.2096	10.5	113.576
	10.633	57.8864	12.433	41.9126	10.534	73.6224	10.533	89.7314	10.533	112.06
	10.666	57.4979	13.3	37.6044	10.567	73.0102	10.566	89.1042	10.567	110.402
	10.7	57.0634	13.333	37.5046	10.6	72.3923	10.6	88.3264	10.6	108.525
	10.733	56.6238	13.366	37.3266	10.634	71.6532	10.633	87.3745	10.634	106.792
	10.767	56.1602	13.4	37.218	10.667	70.9722	10.666	86.5394	10.667	104.936
	10.8	55.7822	13.433	37.0831	10.7	70.3294	10.7	85.5529	10.7	103.256
	10.833	55.2552	13.466	36.9698	10.734	69.6668	10.733	84.5704	10.734	101.46
	10.867	54.7795	13.5	36.8085	10.767	69.043	10.766	83.6968	10.767	99.7154
	10.9	54.4933	13.533	36.6732	10.8	68.3993	10.799	82.6498	10.8	97.9966
	10.933	53.9615	13.566	36.5202	10.834	67.7009	10.833	81.8051	10.834	96.3934
	10.967	53.6314	13.6	36.3889	10.867	67.1671	10.866	80.8629	10.867	94.489
	11	53.1811	13.633	36.2663	10.9	66.3929	10.9	79.8442	10.9	92.7049
	11.033	52.8299	13.666	36.1216	10.934	65.8124	10.933	78.976	10.934	90.9832
	11.067	52.4236	13.7	35.9679	10.967	65.074	10.966	78.0641	10.967	89.3504
	11.1	52.0238	13.733	35.858	11	64.5169	11	77.1439	11	87.7216
	11.133	51.6619	13.766	35.7525	11.034	63.99	11.033	76.2916	11.033	86.1849
	11.166	51.3107	13.8	35.6116	11.067	63.3932	11.066	75.3451	11.067	84.7741
	11.2	51.0213	13.833	35.4969	11.1	62.8624	11.1	74.6041	11.1	83.4063
	11.233	50.6489	13.866	35.3646	11.134	62.3405	11.133	73.6613	11.134	82.2492
	11.267	50.3188	13.9	35.2365	11.167	61.7879	11.166	72.9026	11.167	80.9617
	11.3	50.0667	13.933	35.1481	11.2	61.422	11.2	72.1199	11.2	79.746
	11.333	49.7352	13.966	35.0242	11.234	60.6693	11.233	71.3608	11.234	78.6362
	11.367	49.4029	14	34.9179	11.267	60.3007	11.266	70.5398	11.267	77.5357
	11.4	49.1213	14.033	34.8115	11.3	59.6928	11.299	69.7939	11.3	76.4578
	11.433	48.7716	14.066	34.6695	11.334	59.2335	11.333	69.1033	11.334	75.3796
	11.467	48.5007	14.1	34.5896	11.367	58.7505	11.366	68.4931	11.367	74.3281
	11.5	48.1374	14.133	34.474	11.4	58.266	11.4	67.7899	11.4	73.2055
	11.533	47.8211	14.166	34.3805	11.434	57.5865	11.433	67.1606	11.434	72.2318
	11.567	47.6447	14.2	34.2692	11.467	57.1765	11.466	66.4197	11.467	71.283
	11.6	47.3112	14.233	34.1846	11.5	56.668	11.5	65.7319	11.5	70.4182
	11.633	47.0616	15.3	32.1979	11.534	56.2291	11.533	65.2893	11.533	69.6489
	11.666	46.7307	15.333	32.1571	11.567	55.706	11.566	64.4789	11.567	68.6082
	11.7	46.4881	15.366	32.1072	11.6	55.2263	11.6	63.9219	11.6	67.6236
	11.733	46.2693	15.4	32.0391	11.634	54.8741	11.633	63.3736	11.634	66.7421
	11.767	45.9365	15.433	31.9892	11.667	54.4221	11.666	62.7838	11.667	65.813
	11.8	45.7168	15.466	31.9529	11.7	54.0983	11.7	62.0794	11.7	64.9247
	11.833	45.4438	15.5	31.8984	11.734	53.7318	11.733	61.5463	11.734	64.1495
	11.867	45.2396	15.533	31.8256	11.767	53.2915	11.766	61.0331	11.767	63.4998
	11.9	44.9246	15.566	31.7938	11.8	52.9037	11.799	60.5657	11.8	62.7028
	11.933	44.6992	15.6	31.7438	11.834	52.5611	11.833	59.9391	11.834	62.0941
	11.967	44.5391	15.633	31.6937	11.867	51.9817	11.866	59.5345	11.867	61.297
	12	44.2512	15.666	31.6437	11.9	51.7027	11.9	59.0624	11.9	60.6606
	12.033	44.0164	15.7	31.5844	11.934	51.2833	11.933	58.6407	11.934	59.9073
	12.067	43.7605	15.733	31.548	11.967	50.8937	11.966	58.2586	11.967	59.3389
	12.1	43.5868	15.766	31.5389	12	50.4953	12	57.719	12	58.8314
	12.133	43.2969	15.8	31.4522	12.034	50.08	12.033	57.3494	12.033	57.9903
	12.166	43.1143	15.833	31.4386	12.067	49.7303	12.066	56.9752	12.067	57.4256
	12.2	42.9356	15.866	31.3975	12.1	49.3916	12.1	56.6676	12.1	56.8325
	12.233	42.69	15.9	31.3792	12.134	49.0481	12.133	56.2576	12.134	56.4143
	12.267	42.4022	15.933	31.3564	12.167	48.7949	12.166	55.8957	12.167	56.0289
	12.3	42.2393	15.966	31.3016	12.2	48.4777	12.2	55.5063	12.2	55.5325
	12.333	42.0427	16	31.2788	12.234	48.2393	12.233	55.0969	12.234	55.1105
	12.367	41.8709	16.033	31.2651	12.267	47.9247	12.266	54.7396	12.267	54.7216
	12.4	41.6359	16.066	31.2605	12.3	47.6574	12.299	54.3279	12.3	54.2665
	12.433	41.392	16.1	31.2057	12.334	47.5216	12.333	54.0528	12.334	53.7869
	12.467	41.1772	16.133	31.2057	12.367	47.2094	12.366	53.6699	12.367	53.2479
	12.5	41.0423	16.166	31.16	12.4	46.9366	12.4	53.3244	12.4	52.7455
	12.533	40.7846	16.2	31.1508	12.434	46.6955	12.433	52.9664	12.434	52.2685
	12.567	40.5603	16.233	31.1325	12.467	46.6029	12.466	52.6191	12.467	51.7781
	12.6	40.3653	16.266	31.1051	12.5	46.2523	12.5	52.2826	12.5	51.3525
	12.633	40.153	16.3	31.0593	12.534	46.0423	12.533	51.988	12.533	51.0707
	12.666	40.0339	16.333	31.009	12.567	45.7833	12.566	51.65	12.567	50.6154
	12.7	39.7955	16.366	30.9953	12.6	45.4427	12.6	51.3072	12.6	50.3202
	12.733	39.5311	16.4	30.9724	12.634	45.3899	12.633	51.03	12.634	50.1073
	12.767	39.3473	16.433	30.954	12.667	45.1378	12.666	50.7092	12.667	49.8268
	12.8	39.2232	16.466	30.9403	12.7	44.7711	12.7	50.427	12.7	49.5458
	12.833	39.0047	16.5	30.9037	12.734	44.6241	12.733	50.2581	12.734	49.3952
	12.867	38.8717	16.533	30.8716	12.767	44.305	12.766	49.9001	12.767	49.0059
	12.9	38.7214	16.566	30.8578	12.8	44.055	12.799	49.6556	12.8	48.7431
	12.933	38.5106	16.6	30.8441	12.834	43.977	12.833	49.3118	12.834	48.5237
	12.967	38.3771	16.633	30.8211	12.867	43.6687	12.866	49.0306	12.867	48.2079
	13	38.3124	16.666	30.812	12.9	43.5534	12.9	48.6892	12.9	48.0518
	13.033	38.0016	16.7	30.7982	12.934	43.3102	12.933	48.4386	12.934	47.7871
	13.067	37.8458	16.733	30.7753	12.967	43.0665	12.966	48.0637	12.967	47.5702
	13.1	37.7203	16.766	30.7432	13	42.9052	13	47.8719	13	47.3046
	13.133	37.5815	16.8	30.7065	13.034	42.611	13.033	47.5036	13.033	47.1031
	13.166	37.3949	16.833	30.6652	13.067	42.4449	13.066	47.2628	13.067	46.8446
	13.2	37.1862	16.866	30.6376	13.1	42.2121	13.1	47.0658	13.1	46.6626
	13.233	37.0164	16.9	30.6238	13.134	42.1164	13.133	46.7436	13.134	46.3303
	13.267	36.8595	16.933	30.6054	13.167	41.9413	13.166	46.5257	13.167	46.1191
	13.3	36.7678	16.966	30.5963	13.2	41.6825	13.2	46.3034	13.2	45.9361
	13.333	36.5974	17	30.5457	13.234	41.5362	13.233	45.886	13.234	45.5121
	13.367	36.4793	17.033	30.5227	13.267	41.4023	13.266	45.6667	13.267	45.2915
	13.4	36.3261	17.066	30.5181	13.3	41.2892	13.299	45.3615	13.3	45.0131
	13.433	36.2033	17.1	30.4905	13.334	41.0879	13.333	45.1372	13.334	44.8162
	13.467	36.0629	17.133	30.5089	13.367	40.9156	13.366	44.9698	13.367	44.5697
	13.5	35.9003	17.166	30.4813	13.4	40.84	13.4	44.8021	13.4	44.3804
	13.533	35.8035	17.2	30.4491	13.434	40.503	13.433	44.458	13.434	44.1414
	13.567	35.6626	17.233	30.4491	13.467	40.368	13.466	44.265	13.467	43.968
	13.6	35.4333	17.266	30.4353	13.5	40.1948	13.5	44.0471	13.5	43.7323
	13.633	35.345	17.933	30.1959	13.534	40.0341	13.533	43.8453	13.533	43.5418
	13.666	35.1859	17.966	30.1913	13.567	39.8986	13.566	43.6473	13.567	43.1641
	13.7	35.0576	18	30.1821	13.6	39.7205	13.6	43.4449	13.6	42.9686
	13.733	34.9336	18.033	30.159	13.634	39.5762	13.633	43.1593	13.634	42.7311
	13.767	34.8139	18.066	30.1406	13.667	39.4317	13.733	42.5447	13.667	42.4179
	13.8	34.7073	18.1	30.1129	13.7	39.27	13.766	42.3531	13.7	42.2254
	13.833	34.6052	18.133	30.0898	13.734	39.0953	13.799	42.2154	13.734	41.9656
	13.867	34.4896	18.166	30.0483	13.767	38.9545	13.833	42.0108	13.767	41.7514
	13.9	34.365	18.2	30.0483	13.8	38.7836	13.866	41.7807	13.8	41.4738
	13.933	34.2848	18.233	30.0206	13.834	38.6382	13.9	41.6382	13.834	41.2293
	13.967	34.1689	18.266	30.0298	13.867	38.5312	13.933	41.3906	13.867	40.9758
	14	34.102	18.3	30.016	13.9	38.3769	13.966	41.2099	13.9	40.705
	14.033	34.0306	18.333	29.9836	13.934	38.2782	14	40.991	13.934	40.4887
	14.067	33.9904	18.366	29.9282	13.967	38.0592	14.033	40.7928	13.967	40.3061
	14.1	33.901	18.4	29.9051	14	37.9301	14.066	40.5986	14	40.0508
	14.133	33.8161	18.433	29.8404	14.034	37.7665	14.1	40.4209	14.033	39.8249
	14.166	33.7221	18.466	29.7941	14.067	37.6372	14.133	40.2346	14.067	39.5387
	14.2	33.7042	18.5	29.7664	14.1	37.512	14.166	40.0097	14.1	39.3333
	14.233	33.6012	18.533	29.7294	14.134	37.3694	14.2	39.8483	14.134	39.1061
	14.267	33.534	18.566	29.6738	14.167	37.2483	14.233	39.6952	14.167	38.9472
	14.3	33.4487	18.6	29.6738	14.2	37.1054	14.266	39.5163	14.2	38.6849
	14.333	33.4039	18.633	29.6228	14.234	37.0101	14.3	39.3457	14.234	38.5039
	14.367	33.2916	18.666	29.609	14.267	36.8583	14.333	39.1919	14.267	38.2666
	14.4	33.2422	18.7	29.5672	14.3	36.7497	14.366	39.038	14.3	38.0461
	14.433	33.2197	18.733	29.558	14.334	36.615	14.399	38.9096	14.334	37.8468
	14.467	33.1613	18.766	29.5394	14.367	36.4844	14.433	38.7338	14.367	37.6733
	14.5	33.1118	18.8	29.507	14.4	36.3581	14.466	38.5922	14.4	37.5213
	14.533	33.0263	18.833	29.4838	14.434	36.2186	14.5	38.4547	14.434	37.3474
	14.567	32.9812	18.866	29.4606	14.467	36.1051	14.533	38.3214	14.467	37.1645
	14.6	32.9272	18.9	29.4142	14.5	35.9696	14.566	38.2095	14.5	37.0598
	14.633	32.8641	18.933	29.4049	14.534	35.8471	14.6	38.0845	14.533	36.8852
	14.666	32.7784	18.966	29.3817	14.567	35.7333	14.633	37.9292	14.567	36.7104
	14.7	32.7197	19	29.3492	14.6	35.6369	14.666	37.8472	14.6	36.5791
	14.733	32.6746	19.033	29.3306	14.634	35.4965	14.7	37.7219	14.634	36.4257
	14.767	32.6249	19.066	29.326	14.667	35.4131	14.733	37.644	14.667	36.3205
	14.8	32.539	19.1	29.3353	14.7	35.3428	14.766	37.5531	14.7	36.1404
	14.833	32.4938	19.133	29.3213	14.734	35.2109	14.8	37.4968	14.734	36.0217
	14.867	32.426	19.166	29.3213	14.767	35.0921	14.833	37.4102	14.767	35.9029
	14.9	32.3943	19.2	29.2935	14.8	35.0216	14.866	37.3321	14.8	35.7575
	14.933	32.3309	19.233	29.2656	14.834	34.9335	14.899	37.228	14.834	35.6472
	14.967	32.2629	19.266	29.2656	14.867	34.8541	14.933	37.1324	14.867	35.4971
	15	32.204	19.3	29.2238	14.9	34.7747	14.966	37.0194	14.9	35.422
	15.033	32.1723	19.333	29.1912	14.934	34.6819	15	36.9759	14.934	35.2982
	15.067	32.1178	19.366	29.1633	14.967	34.62	15.033	36.8628	14.967	35.2052
	15.1	32.0679	19.4	29.1261	15	34.505	15.066	36.78	15	35.0989
	15.133	31.9907	19.433	29.1028	15.034	34.4697	15.1	36.6842	15.033	35.0368
	15.166	31.9272	19.466	29.0796	15.067	34.3988	15.133	36.5446	15.067	34.9658
	15.2	31.8862	19.5	29.0889	15.1	34.3147	15.166	36.4922	15.1	34.9303
	15.233	31.8317	19.533	29.0423	15.134	34.2393	15.2	36.4004	15.134	34.8637
	15.267	31.7998	19.566	28.9958	15.167	34.1994	15.233	36.2867	15.167	34.8238
	15.3	31.7179	19.6	28.9865	15.2	34.1639	15.266	36.208	15.2	34.7571
	15.333	31.6724	19.633	28.9631	15.234	34.1062	15.3	36.0854	15.234	34.686
	15.367	31.6451	19.666	28.9399	15.267	34.0662	15.333	35.9977	15.267	34.6192
	15.4	31.6041	19.7	28.8932	15.3	34.0129	15.366	35.9056	15.3	34.5569
	15.433	31.5448	19.733	28.8746	15.334	33.9552	15.399	35.8222	15.334	34.4768
	15.467	31.4764	19.766	28.8466	15.367	33.9107	15.433	35.7168	15.367	34.4367
	15.5	31.4627	19.8	28.842	15.4	33.8485	15.466	35.5981	15.4	34.3832
	15.533	31.4399	19.833	28.8326	15.434	33.7906	15.5	35.5629	15.434	34.294
	15.567	31.3943	19.866	28.8326	15.467	33.7327	15.533	35.5013	15.467	34.2493
	15.6	31.3852	19.9	28.8233	15.5	33.6704	15.566	35.4308	15.5	34.2181
	15.633	31.3578	19.933	28.828	15.534	33.6347	15.6	35.3691	15.533	34.1645
	15.666	31.3167	19.966	28.786	15.567	33.5857	15.633	35.2942	15.567	34.102
	15.7	31.2618	20	28.7953	15.6	33.5322	15.666	35.2016	15.6	34.0707
	15.733	31.239	20.033	28.758	15.634	33.4831	15.7	35.1795	15.634	34.0304
	15.767	31.207	20.066	28.7813	15.667	33.4072	15.733	35.0868	15.667	33.9723
	15.8	31.175	20.1	28.7766	15.7	33.3224	15.766	35.0691	15.7	33.9499
	15.833	31.1658	20.133	28.7906	15.734	33.2688	15.8	35.0426	15.734	33.9007
	15.867	31.1155	20.166	28.7813	15.767	33.1927	15.833	34.9896	15.767	33.8917
	15.9	31.0881	20.2	28.7533	15.8	33.157	15.866	34.9896	15.8	33.8694
	15.933	31.0698	20.233	28.7626	15.834	33.0809	15.899	34.9498	15.834	33.8604
	15.967	31.056	20.266	28.73	15.867	33.0271	15.933	34.9365	15.867	33.8649
	16	31.0148	20.3	28.716	15.9	32.9465	15.966	34.9453	15.9	33.8559
	16.033	31.0011	20.333	28.7206	15.934	32.9017	16	34.91	15.934	33.8604
	16.067	30.9232	20.366	28.716	15.967	32.8299	16.033	34.8834	15.967	33.8335
	16.1	30.8957	20.4	28.6833	16	32.8075	16.066	34.848	16	33.8559
	16.133	30.8361	20.433	28.6739	16.034	32.7761	16.1	34.8303	16.033	33.838
	16.166	30.9049	20.466	28.6412	16.067	32.7357	16.133	34.786	16.067	33.8111
	16.2	30.8911	20.5	28.6319	16.1	32.6773	16.166	34.7993	16.1	33.8291
	16.233	30.9049	20.533	28.6039	16.134	32.5919	16.2	34.7107	16.134	33.7977
	16.267	30.8911	20.566	28.6039	16.167	32.5739	16.233	34.6664	16.167	33.7663
	16.3	30.8453	20.6	28.5758	16.2	32.529	16.266	34.6265	16.2	33.7753
	16.333	30.781	20.633	28.5337	16.234	32.4795	16.3	34.5866	16.234	33.7798
	16.367	30.7627	20.666	28.5478	16.267	32.412	16.333	34.5733	16.267	33.7574
	16.4	30.7673	20.7	28.5197	16.3	32.367	16.366	34.4801	16.3	33.7574
	16.433	30.7397	20.733	28.515	16.334	32.3444	16.399	34.4979	16.334	33.7574
	16.467	30.7306	20.766	28.4776	16.367	32.2994	16.433	34.4579	16.367	33.7887
	16.5	30.7214	20.8	28.4308	16.4	32.2363	16.466	34.418	16.4	33.8022
	16.533	30.6847	20.833	28.4636	16.434	32.2002	16.5	34.4224	16.434	33.8067
	16.567	30.6709	20.866	28.4308	16.467	32.1416	16.533	34.3691	16.467	33.838
	16.6	30.6203	20.9	28.4168	16.5	32.0874	16.566	34.3558	16.5	33.8335
	16.633	30.5974	20.933	28.4214	16.534	32.0919	16.6	34.2935	16.533	33.8111
	16.666	30.5928	20.966	28.4027	16.567	32.0513	16.633	34.2535	16.567	33.8246
	16.7	30.5836	21	28.3559	16.6	32.0197	16.666	34.2179	16.6	33.7574
	16.733	30.5514	21.033	28.3606	16.634	31.9745	16.7	34.1912	16.634	33.726
	16.767	30.4686	21.066	28.3278	16.667	31.9293	16.733	34.1467	16.667	33.7215
	16.8	30.4824	21.1	28.2809	16.7	31.9022	16.766	34.1378	16.7	33.6587
	16.833	30.4502	21.133	28.2997	16.734	31.8705	16.8	34.0532	16.734	33.6094
	16.867	30.418	21.166	28.2856	16.767	31.857	16.833	33.9819	16.767	33.551
	16.9	30.3858	21.2	28.2809	16.8	31.7891	16.866	33.9641	16.8	33.5421
	16.933	30.3858	21.233	28.2575	16.834	31.7619	16.899	33.8972	16.834	33.4747
	16.967	30.3443	21.266	28.2481	16.867	31.7348	16.933	33.8793	16.867	33.4432
	17	30.3259	21.3	28.2341	16.9	31.7212	16.966	33.8303	16.9	33.3713
	17.033	30.2752	21.333	28.2153	16.934	31.6261	17	33.7856	16.934	33.2769
	17.067	30.243	21.366	28.2106	16.967	31.6261	17.033	33.7588	16.967	33.2094
	17.1	30.1923	21.4	28.2012	17	31.6034	17.066	33.7231	17	33.1643
	17.133	30.1646	21.433	28.1918	17.034	31.5399	17.1	33.6695	17.033	33.0787
	17.166	30.1231	21.466	28.22	17.067	31.4855	17.133	33.6248	17.067	33.0562
	17.2	30.0815	21.5	28.1872	17.1	31.481	17.166	33.6024	17.1	32.957
	17.233	30.0446	21.533	28.159	17.134	31.4855	17.2	33.589	17.134	32.9524
	17.267	30.0215	21.566	28.1825	17.167	31.481	17.233	33.5309	17.167	32.8983
	17.3	29.9753	21.6	28.1731	17.2	31.422	17.266	33.5309	17.2	32.8667
	17.333	29.9337	21.633	28.2106	17.234	31.3993	17.3	33.4548	17.234	32.8441
	17.367	29.8736	21.666	28.2106	17.267	31.3629	17.333	33.3249	17.267	32.8215
	17.4	29.8459	21.7	28.22	17.3	31.3629	17.366	33.2935	17.3	32.808
	17.433	29.8089	21.733	28.2294	17.334	31.3402	17.399	33.2397	17.334	32.8215
	17.467	29.7626	21.766	28.1965	17.367	31.3402	17.433	33.2083	17.367	32.7899
	17.5	29.7163	21.8	28.2528	17.4	31.2948	17.466	33.1814	17.4	32.7989
	17.533	29.6746	21.833	28.2622	17.434	31.2539	17.5	33.141	17.434	32.7854
	17.567	29.6654	21.866	28.2387	17.467	31.2539	17.533	33.0826	17.467	32.7989
	17.6	29.619	21.9	28.2669	17.5	31.2448	17.566	33.0332	17.5	32.7989
	17.633	29.6051	21.933	28.2575	17.534	31.2584	17.6	33.0152	17.533	32.7944
	17.666	29.6097	21.966	28.295	17.567	31.2266	17.633	32.9748	17.567	32.7718
	17.7	29.5309	22	28.3278	17.6	31.2312	17.666	32.9208	17.6	32.7764
	17.733	29.466	22.033	28.2997	17.634	31.2357	17.7	32.8758	17.634	32.7718
	17.767	29.4056	22.066	28.3044	17.667	31.2175	17.733	32.8173	17.667	32.7628
	17.8	29.3871	22.1	28.2575	17.7	31.2539	17.766	32.8128	17.7	32.704
	17.833	29.3128	22.133	28.2669	17.734	31.2221	17.8	32.7858	17.734	32.7131
	17.867	29.2709	22.166	28.2434	17.767	31.1948	17.833	32.7363	17.767	32.6905
	17.9	29.2337	22.2	28.2059	17.8	31.213	17.866	32.6868	17.8	32.6814
	17.933	29.164	22.233	28.1965	17.834	31.1629	17.899	32.6191	17.834	32.6633
	17.967	29.1314	22.266	28.1637	17.867	31.1629	17.933	32.5741	17.867	32.6543
	18	29.0895	22.3	28.2059	17.9	31.1356	17.966	32.5786	17.9	32.6362
	18.033	29.0383	22.333	28.1496	17.934	31.1447	18	32.5244	17.934	32.5864
	18.067	29.0569	22.366	28.1825	17.967	31.122	18.033	32.5154	17.967	32.5366
	18.1	28.9824	22.4	28.1543	18	31.122	18.066	32.4748	18	32.5095
	18.133	28.9731	22.433	28.159	18.034	31.1447	18.1	32.4206	18.033	32.4143
	18.166	28.9498	22.466	28.2153	18.067	31.1447	18.133	32.3755	18.067	32.4053
	18.2	28.9264	22.5	28.159	18.1	31.1311	18.166	32.3755	18.1	32.3509
	18.233	28.9311	22.533	28.1918	18.134	31.1402	18.2	32.3529	18.134	32.2964
	18.267	28.8798	22.566	28.1403	18.167	31.1311	18.233	32.2896	18.167	32.2056
	18.3	28.8285	22.6	28.1496	18.2	31.1174	18.266	32.2805	18.2	32.1648
	18.333	28.8145	22.633	28.1872	18.234	31.1265	18.3	32.2805	18.234	32.0921
	18.367	28.7958	22.666	28.1778	18.267	31.081	18.333	32.2489	18.267	32.1148
	18.4	28.7865	22.7	28.1731	18.3	31.0674	18.366	32.181	18.3	32.0648
	18.433	28.7678	22.733	28.1731	18.334	31.0264	18.399	32.1765	18.334	32.0239
	18.467	28.7398	22.766	28.1496	18.367	30.9899	18.433	32.1222	18.367	32.0284
	18.5	28.7305	22.8	28.1496	18.4	30.9353	18.466	32.1131	18.4	31.9739
	18.533	28.6884	22.833	28.098	18.434	30.9216	18.5	32.0996	18.434	31.9466
	18.567	28.7165	22.866	28.0933	18.467	30.9125	18.533	32.0543	18.467	31.9329
	18.6	28.6791	22.9	28.0933	18.5	30.876	18.566	32.0316	18.5	31.9238
	18.633	28.6838	22.933	28.0604	18.534	30.8714	18.6	32.018	18.533	31.9193
	18.666	28.7071	22.966	28.0417	18.567	30.8577	18.633	31.9637	18.567	31.8647
	18.7	28.6931	23	28.0417	18.6	30.8395	18.666	31.9365	18.6	31.8692
	18.733	28.7025	23.033	28.0745	18.634	30.7711	18.7	31.9183	18.634	31.8555
	18.767	28.7352	23.066	28.0745	18.667	30.7437	18.733	31.9138	18.667	31.8191
	18.8	28.7398	23.1	28.098	18.7	30.6523	18.766	31.8729	18.7	31.8054
	18.833	28.7352	23.133	28.0839	18.734	30.6112	18.8	31.8684	18.734	31.7918
	18.867	28.7352	23.166	28.1215	18.767	30.5426	18.833	31.8457	18.767	31.7371
	18.9	28.7118	23.2	28.1262	18.8	30.5243	18.866	31.8321	18.8	31.7325
	18.933	28.6884	23.233	28.1309	18.834	30.4511	18.899	31.7958	18.834	31.696
	18.967	28.6931	23.266	28.098	18.867	30.4008	18.933	31.7958	18.867	31.6641
	19	28.6604	23.3	28.0745	18.9	30.3504	18.966	31.7822	18.9	31.6231
	19.033	28.6417	23.333	28.098	18.934	30.2908	19	31.7731	18.934	31.5911
	19.067	28.6183	23.366	28.0839	18.967	30.2587	19.033	31.7686	18.967	31.5592
	19.1	28.595	23.4	28.0651	19	30.2679	19.066	31.7413	19	31.5318
	19.133	28.581	23.433	28.0511	19.034	30.2175	19.1	31.7368	19.033	31.5272
	19.166	28.5482	23.466	28.0135	19.067	30.1808	19.133	31.7004	19.067	31.4907
	19.2	28.5248	23.5	27.9994	19.1	30.1532	19.166	31.7095	19.1	31.445
	19.233	28.5155	23.533	28.0323	19.134	30.1119	19.2	31.6868	19.134	31.4039
	19.267	28.4593	23.566	28.0276	19.167	30.0614	19.233	31.655	19.167	31.3536
	19.3	28.4359	23.6	28.037	19.2	30.0109	19.266	31.6504	19.2	31.3398
	19.333	28.3984	23.633	28.0792	19.234	29.9834	19.3	31.6232	19.234	31.3353
	19.367	28.4078	23.666	28.0745	19.267	29.965	19.333	31.6323	19.267	31.2758
	19.4	28.375	23.7	28.0933	19.3	29.9282	19.366	31.6232	19.3	31.2666
	19.433	28.3188	23.733	28.0792	19.334	29.873	19.399	31.6186	19.334	31.2575
	19.467	28.3329	23.766	28.0792	19.367	29.8592	19.433	31.6095	19.367	31.2666
	19.5	28.3141	23.8	28.0886	19.4	29.804	19.466	31.6277	19.4	31.2529
	19.533	28.3	23.833	28.0933	19.434	29.7994	19.5	31.605	19.434	31.2117
	19.567	28.2532	23.866	28.1027	19.467	29.7672	19.533	31.5822	19.467	31.2666
	19.6	28.2438	23.9	28.1168	19.5	29.7534	19.566	31.6004	19.5	31.23
	19.633	28.2391	23.933	28.0698	19.534	29.7396	19.6	31.5868	19.533	31.2346
	19.666	28.2344	23.966	28.1168	19.567	29.7165	19.633	31.6186	19.567	31.2254
	19.7	28.2156	24	28.1027	19.6	29.735	19.666	31.6323	19.6	31.2117
	19.733	28.2016	24.033	28.1262	19.634	29.6751	19.7	31.655	19.634	31.1934
	19.767	28.1875	24.066	28.1309	19.667	29.6659	19.733	31.6732	19.667	31.1888
	19.8	28.1593	24.1	28.1355	19.7	29.6981	19.766	31.7004	19.7	31.1155
	19.833	28.1265	24.133	28.1168	19.734	29.6935	19.8	31.6823	19.734	31.143
	19.867	28.1359	24.166	28.0698	19.767	29.6566	19.833	31.7095	19.767	31.1109
	19.9	28.1265	24.2	28.0182	19.8	29.6566	19.866	31.6913	19.8	31.1293
	19.933	28.1312	24.233	27.9947	19.834	29.6336	19.899	31.7232	19.834	31.0834
	19.967	28.1312	24.266	27.9853	19.867	29.6428	19.933	31.7004	19.867	31.0834
	20	28.1312	24.3	27.9806	19.9	29.6336	19.966	31.705	19.9	31.088
	20.033	28.0983	24.333	27.9712	19.934	29.6474	20	31.7186	19.934	31.0651
	20.067	28.0936	24.366	27.9712	19.967	29.6198	20.033	31.7322	19.967	31.0376
	20.1	28.0748	24.4	27.9195	20	29.629	20.066	31.7549	20	30.9963
	20.133	28.1171	24.433	27.9195	20.034	29.5967	20.1	31.7368	20.033	30.9688
	20.166	28.1124	24.466	27.8819	20.067	29.5921	20.133	31.7549	20.067	30.955
	20.2	28.0936	24.5	27.8631	20.1	29.6336	20.166	31.7504	20.1	30.9229
	20.233	28.1171	24.533	27.8537	20.134	29.6152	20.2	31.7459	20.134	30.9046
	20.267	28.1171	24.566	27.8254	20.167	29.5506	20.233	31.7459	20.167	30.8908
	20.3	28.0795	24.6	27.8254	20.2	29.5183	20.266	31.7504	20.2	30.8632
	20.333	28.1265	24.633	27.7972	20.234	29.4906	20.3	31.7277	20.234	30.8127
	20.367	28.1312	24.666	27.8019	20.267	29.4768	20.333	31.7413	20.267	30.8127
	20.4	28.103	24.7	27.8113	20.3	29.4676	20.366	31.7277	20.3	30.7943
	20.433	28.0842	24.733	27.7595	20.334	29.4076	20.399	31.7368	20.334	30.7805
	20.467	28.0983	24.766	27.7831	20.367	29.4122	20.433	31.764	20.367	30.7346
	20.5	28.1218	24.8	27.7548	20.4	29.3983	20.466	31.7186	20.4	30.707
	20.533	28.1265	24.833	27.769	20.434	29.3798	20.5	31.6913	20.434	30.707
	20.567	28.1359	24.866	27.736	20.467	29.366	20.533	31.705	20.467	30.6978
	20.6	28.1218	24.9	27.703	20.5	29.3475	20.566	31.7277	20.5	30.6748
	20.633	28.1547	24.933	27.6983	20.534	29.3013	20.6	31.7459	20.533	30.6794
	20.666	28.1734	24.966	27.6842	20.567	29.2782	20.633	31.7186	20.567	30.661
	20.7	28.1734	25	27.6889	20.6	29.2505	20.666	31.705	20.6	30.661
	20.733	28.1922	25.033	27.6606	20.634	29.2366	20.7	31.7004	20.634	30.6288
	20.767	28.1734	25.066	27.6512	20.667	29.2273	20.733	31.6868	20.667	30.592
	20.8	28.1406	25.1	27.6229	20.7	29.232	20.766	31.7141	20.7	30.5966
	20.833	28.1453	25.133	27.5852	20.734	29.2088	20.8	31.6868	20.734	30.5644
	20.867	28.1312	25.166	27.5569	20.767	29.1903	20.833	31.655	20.767	30.592
	20.9	28.1218	25.2	27.5428	20.8	29.1487	20.866	31.6504	20.8	30.5413
	20.933	28.103	25.233	27.5428	20.834	29.1394	20.899	31.6414	20.834	30.5137
	20.967	28.0466	25.266	27.5098	20.867	29.0978	20.933	31.6323	20.867	30.5275
	21	28.0279	25.3	27.4956	20.9	29.1024	20.966	31.6186	20.9	30.5137
	21.033	28.0326	25.333	27.4673	20.934	29.0792	21	31.5731	20.934	30.4907
	21.067	28.0701	25.366	27.5145	20.967	29.0561	21.033	31.5595	20.967	30.4538
	21.1	28.0326	25.4	27.4767	21	29.019	21.066	31.555	21	30.4446
	21.133	27.9903	25.433	27.4578	21.034	29.0005	21.1	31.5413	21.033	30.4215
	21.166	28.0091	25.466	27.4673	21.067	28.9634	21.133	31.5368	21.067	30.4215
	21.2	28.0232	25.5	27.4767	21.1	28.9356	21.166	31.5186	21.1	30.3847
	21.233	28.0138	25.533	27.4531	21.134	28.9078	21.2	31.4731	21.134	30.3847
	21.267	28.0044	25.566	27.4767	21.167	28.9217	21.233	31.4913	21.167	30.3524
	21.3	28.0044	25.6	27.4861	21.2	28.9495	21.266	31.4275	21.2	30.3524
	21.333	28.0044	25.633	27.4956	21.234	28.8846	21.3	31.4412	21.234	30.3524
	21.367	27.9856	25.666	27.4861	21.267	28.8753	21.333	31.3729	21.267	30.3109
	21.4	27.9903	25.7	27.4814	21.3	28.8985	21.366	31.4093	21.3	30.3155
	21.433	27.995	25.733	27.4909	21.334	28.9495	21.399	31.3865	21.334	30.2878
	21.467	27.9856	25.766	27.5003	21.367	28.9402	21.433	31.3592	21.367	30.2647
	21.5	27.9997	25.8	27.5003	21.4	28.9449	21.466	31.341	21.4	30.2555
	21.533	28.0232	25.833	27.5192	21.434	29.0005	21.5	31.3364	21.434	30.2232
	21.567	28.0232	25.866	27.4909	21.467	28.9773	21.533	31.3364	21.467	30.1908
	21.6	28.0185	25.9	27.4767	21.5	29.0051	21.566	31.3364	21.5	30.177
	21.633	28.0138	25.933	27.4767	21.534	29.019	21.6	31.3364	21.533	30.1724
	21.666	28.0044	25.966	27.5003	21.567	29.0329	21.633	31.3273	21.567	30.1308
	21.7	28.0326	26	27.4626	21.6	29.0098	21.666	31.3455	21.6	30.1123
	21.733	28.0279	26.033	27.4861	21.634	29.0283	21.7	31.3136	21.634	30.1308
	21.767	28.0044	26.066	27.4673	21.667	29.0422	21.733	31.2635	21.667	30.1123
	21.8	28.0044	26.1	27.472	21.7	28.9959	21.766	31.2407	21.7	30.0984
	21.833	28.0232	26.133	27.4814	21.734	28.9866	21.8	31.2498	21.734	30.1169
	21.867	28.0466	26.166	27.4531	21.767	29.0005	21.833	31.2498	21.767	30.0938
	21.9	28.0607	26.2	27.4531	21.8	28.968	21.866	31.2498	21.8	30.0753
	21.933	28.0795	26.233	27.4578	21.834	28.968	21.899	31.2452	21.834	30.0846
	21.967	28.0654	26.266	27.4531	21.867	28.9449	21.933	31.2452	21.867	30.0707
	22	28.0795	26.3	27.4484	21.9	28.9727	21.966	31.227	21.9	30.043
	22.033	28.1077	26.333	27.4767	21.934	28.9773	22	31.2544	21.934	30.0198
	22.067	28.1124	26.366	27.4106	21.967	28.9866	22.033	31.2452	21.967	29.9828
	22.1	28.1171	26.4	27.4248	22	29.0144	22.066	31.2407	22	29.9736
	22.133	28.1124	26.433	27.3823	22.034	29.0098	22.1	31.2179	22.033	29.9643
	22.166	28.1359	26.466	27.3587	22.067	29.0607	22.133	31.1951	22.067	29.9643
	22.2	28.1218	26.5	27.387	22.1	29.0746	22.166	31.2087	22.1	29.9597
	22.233	28.103	26.533	27.3587	22.134	29.07	22.2	31.1996	22.134	29.9597
	22.267	28.1171	26.566	27.335	22.167	29.0792	22.233	31.1905	22.167	29.9643
	22.3	28.1124	26.6	27.4295	22.2	29.1024	22.266	31.1631	22.2	29.9365
	22.333	28.0889	26.633	27.3728	22.234	29.107	22.3	31.1905	22.234	29.9319
	22.367	28.0654	26.666	27.3634	22.267	29.107	22.333	31.122	22.267	29.9227
	22.4	28.0889	26.7	27.3823	22.3	29.1116	22.366	31.1403	22.3	29.9273
	22.433	28.0748	26.733	27.3445	22.334	29.107	22.399	31.1129	22.334	29.9041
	22.467	28.0701	26.766	27.3209	22.367	29.1209	22.433	31.0992	22.367	29.9227
	22.5	28.0748	26.8	27.2972	22.4	29.1394	22.466	31.1357	22.4	29.9319
	22.533	28.1077	26.833	27.2689	22.434	29.1348	22.5	31.0946	22.434	29.8949
	22.567	28.0889	26.866	27.2499	22.467	29.1116	22.533	31.0992	22.467	29.8949
	22.6	28.0654	26.9	27.283	22.5	29.1116	22.566	31.0581	22.5	29.881
	22.633	28.0279	26.933	27.2405	22.534	29.1302	22.6	31.049	22.533	29.8763
	22.666	28.0091	26.966	27.2405	22.567	29.1209	22.633	31.0078	22.567	29.8578
	22.7	28.0044	27	27.2405	22.6	29.1255	22.666	31.0216	22.6	29.8532
	22.733	28.0138	27.033	27.2168	22.634	29.1533	22.7	30.9896	22.634	29.8393
	22.767	27.9715	27.066	27.2074	22.667	29.1764	22.733	30.9804	22.667	29.8532
	22.8	27.9386	27.1	27.2216	22.7	29.2135	22.766	30.9621	22.7	29.8347
	22.833	27.9291	27.133	27.2216	22.734	29.232	22.8	30.9439	22.734	29.8115
	22.867	27.9056	27.166	27.2358	22.767	29.1949	22.833	30.9713	22.767	29.8208
	22.9	27.8915	27.2	27.2216	22.8	29.2088	22.866	30.9804	22.8	29.8161
	22.933	27.8727	27.233	27.2168	22.834	29.2227	22.899	30.9667	22.834	29.7698
	22.967	27.8304	27.266	27.2216	22.867	29.2689	22.933	31.0216	22.867	29.7559
	23	27.7927	27.3	27.2121	22.9	29.2227	22.966	30.9256	22.9	29.7466
	23.033	27.7739	27.333	27.1932	22.934	29.1949	23	30.9484	22.934	29.793
	23.067	27.7644	27.366	27.1506	22.967	29.2643	23.033	30.9256	22.967	29.7373
	23.1	27.7597	27.4	27.1459	23	29.2643	23.066	30.9164	23	29.7373
	23.133	27.7833	27.433	27.1222	23.034	29.2042	23.1	30.9027	23.033	29.7234
	23.166	27.8068	27.466	27.0938	23.067	29.2181	23.133	30.8752	23.067	29.6863
	23.2	27.8068	27.5	27.0891	23.1	29.232	23.166	30.8524	23.1	29.7002
	23.233	27.788	27.533	27.0938	23.134	29.2782	23.2	30.8524	23.134	29.7142
	23.267	27.7833	27.566	27.0843	23.167	29.2736	23.233	30.802	23.167	29.6817
	23.3	27.7691	27.6	27.0748	23.2	29.2505	23.266	30.7883	23.2	29.6678
	23.333	27.7644	27.633	27.0796	23.234	29.3059	23.3	30.7929	23.234	29.6492
	23.367	27.7644	27.666	27.0938	23.267	29.2505	23.333	30.77	23.267	29.6585
	23.4	27.7927	27.7	27.1364	23.3	29.2458	23.366	30.7471	23.3	29.6399
	23.433	27.7739	27.733	27.0843	23.334	29.2643	23.399	30.7333	23.334	29.5982
	23.467	27.7833	27.766	27.1269	23.367	29.2551	23.433	30.715	23.367	29.5842
	23.5	27.7739	27.8	27.0891	23.4	29.2366	23.466	30.6921	23.4	29.5517
	23.533	27.7691	27.833	27.0654	23.434	29.2458	23.5	30.6829	23.434	29.5285
	23.567	27.7315	27.866	27.0796	23.467	29.2412	23.533	30.6463	23.467	29.5238
	23.6	27.7456	27.9	27.0559	23.5	29.2458	23.566	30.6142	23.5	29.4913
	23.633	27.7315	27.933	27.0275	23.534	29.2643	23.6	30.6004	23.533	29.5192
	23.666	27.7268	27.966	27.037	23.567	29.2505	23.633	30.5867	23.567	29.482
	23.7	27.7409	28	27.0464	23.6	29.2736	23.666	30.5729	23.6	29.4681
	23.733	27.7456	28.033	27.018	23.634	29.2412	23.7	30.5867	23.634	29.4449
	23.767	27.7362	28.066	27.0417	23.667	29.2458	23.733	30.5454	23.667	29.4449
	23.8	27.755	28.1	26.9943	23.7	29.2458	23.766	30.5133	23.7	29.4635
	23.833	27.7456	28.133	26.9943	23.734	29.2689	23.8	30.5591	23.734	29.4263
	23.867	27.7315	28.166	26.9896	23.767	29.2366	23.833	30.5041	23.767	29.4216
	23.9	27.7362	28.2	26.9659	23.8	29.2088	23.866	30.5133	23.8	29.3937
	23.933	27.7173	28.233	26.9422	23.834	29.2458	23.899	30.5178	23.834	29.3891
	23.967	27.7032	28.266	26.9279	23.867	29.2505	23.933	30.5133	23.867	29.3937
	24	27.6796	28.3	26.89	23.9	29.2505	23.966	30.5133	23.9	29.3891
	24.033	27.6655	28.333	26.8852	23.934	29.2505	24	30.4811	23.934	29.3798
	24.067	27.6655	28.366	26.9042	23.967	29.2643	24.033	30.5041	23.967	29.3519
	24.1	27.6749	28.4	26.8805	24	29.2643	24.066	30.4949	24	29.3519
	24.133	27.6467	28.433	26.8758	24.034	29.2643	24.1	30.4949	24.033	29.3612
	24.166	27.6231	28.466	26.8805	24.067	29.2736	24.133	30.4765	24.067	29.3984
	24.2	27.6372	28.5	26.8188	24.1	29.2551	24.166	30.5178	24.1	29.3612
	24.233	27.6184	28.533	26.8236	24.134	29.2689	24.2	30.5224	24.134	29.3379
	24.267	27.6231	28.566	26.7903	24.167	29.292	24.233	30.4995	24.167	29.3007
	24.3	27.6231	28.6	26.8188	24.2	29.2874	24.266	30.4765	24.2	29.31
	24.333	27.6325	28.633	26.7998	24.234	29.3013	24.3	30.5224	24.234	29.2821
	24.367	27.6325	28.666	26.7856	24.267	29.2828	24.333	30.5133	24.267	29.2681
	24.4	27.6231	28.7	26.7808	24.3	29.3105	24.366	30.4765	24.3	29.2774
	24.433	27.6231	28.733	26.7571	24.334	29.2782	24.399	30.5087	24.334	29.296
	24.467	27.6042	28.766	26.7286	24.367	29.2828	24.433	30.4765	24.367	29.2821
	24.5	27.6042	28.8	26.7571	24.4	29.2828	24.466	30.5041	24.4	29.2495
	24.533	27.5759	28.833	26.7571	24.434	29.2643	24.5	30.4857	24.434	29.2588
	24.567	27.5618	28.866	26.7523	24.467	29.2689	24.533	30.5087	24.467	29.2495
	24.6	27.524	28.9	26.7761	24.5	29.2181	24.566	30.5133	24.5	29.2495
	24.633	27.5051	28.933	26.7571	24.534	29.2273	24.6	30.5041	24.533	29.2448
	24.666	27.4815	28.966	26.7618	24.567	29.2273	24.633	30.5178	24.567	29.2541
	24.7	27.4485	29	26.7476	24.6	29.2551	24.666	30.5408	24.6	29.2495
	24.733	27.4721	29.033	26.7808	24.634	29.2135	24.7	30.5454	24.634	29.2215
	24.767	27.406	29.066	26.7951	24.667	29.1996	24.733	30.5821	24.667	29.2401
	24.8	27.3776	29.1	26.7618	24.7	29.2181	24.766	30.5591	24.7	29.2215
	24.833	27.406	29.133	26.7951	24.734	29.1857	24.8	30.5958	24.734	29.2122
	24.867	27.3918	29.166	26.7761	24.767	29.1718	24.833	30.6417	24.767	29.2122
	24.9	27.3823	29.2	26.7998	24.8	29.1625	24.866	30.6646	24.8	29.2215
	24.933	27.354	29.233	26.7998	24.834	29.1579	24.899	30.6783	24.834	29.1656
	24.967	27.3493	29.266	26.8093	24.867	29.1579	24.933	30.6646	24.867	29.1377
	25	27.3398	29.3	26.8093	24.9	29.1024	24.966	30.7058	24.9	29.119
	25.033	27.302	29.333	26.7808	24.934	29.1116	25	30.7058	24.934	29.0957
	25.067	27.3067	29.366	26.8046	24.967	29.1441	25.033	30.7196	24.967	29.0351
	25.1	27.2784	29.4	26.8093	25	29.1487	25.066	30.7288	25	29.0164
	25.133	27.2594	29.433	26.7856	25.034	29.1116	25.1	30.7791	25.033	29.0164
	25.166	27.25	29.466	26.7903	25.067	29.1024	25.133	30.8432	25.067	28.9838
	25.2	27.2405	29.5	26.7998	25.1	29.1163	25.166	30.8249	25.1	28.9884
	25.233	27.2405	29.533	26.7856	25.134	29.1116	25.2	30.8569	25.134	28.9931
	25.267	27.2452	29.566	26.7951	25.167	29.0978	25.233	30.8478	25.167	29.0351
	25.3	27.2405	29.6	26.7951	25.2	29.0978	25.266	30.8615	25.2	29.0257
	25.333	27.2216	29.633	26.8188	25.234	29.07	25.3	30.8707	25.234	29.0211
	25.367	27.2311	29.666	26.7951	25.267	29.0283	25.333	30.889	25.267	29.0351
	25.4	27.25	29.7	26.8425	25.3	29.0283	25.366	30.921	25.3	29.0024
	25.433	27.2547	29.733	26.8093	25.334	29.0329	25.399	30.8844	25.334	28.9838
	25.467	27.25	29.766	26.7856	25.367	29.0283	25.433	30.9073	25.367	28.9791
	25.5	27.2405	29.8	26.7856	25.4	29.0051	25.466	30.8798	25.4	28.9791
	25.533	27.2311	29.833	26.8141	25.434	29.0561	25.5	30.8661	25.434	28.9557
	25.567	27.2074	29.866	26.8046	25.467	28.9819	25.533	30.8981	25.467	28.9604
	25.6	27.1932	29.9	26.8093	25.5	28.9634	25.566	30.8935	25.5	28.9277
	25.633	27.1743	29.933	26.7951	25.534	28.9912	25.6	30.8661	25.533	28.8997
	25.666	27.1695	29.966	26.7666	25.567	28.9588	25.633	30.8981	25.567	28.8904
	25.7	27.1695	30	26.7666	25.6	28.9541	25.666	30.8798	25.6	28.867
	25.733	27.1506			25.634	28.9634	25.7	30.8158	25.634	28.8717
	25.767	27.1459			25.667	28.9402	25.733	30.8295	25.667	28.8483
	25.8	27.1222			25.7	28.9773	25.766	30.8158	25.7	28.8203
	25.833	27.1175			25.734	28.9819	25.8	30.7974	25.734	28.7736
	25.867	27.089			25.767	29.0005	25.833	30.7974	25.767	28.7502
	25.9	27.0796			25.8	29.0098	25.866	30.7654	25.8	28.7408
	25.933	27.0701			25.834	29.0422	25.899	30.715	25.834	28.7268
	25.967	27.0985			25.867	29.0607	25.933	30.7058	25.867	28.6941
	26	27.089			25.9	29.019	25.966	30.7242	25.9	28.6941
	26.033	27.0701			25.934	29.0422	26	30.6783	25.934	28.6753
	26.067	27.089			25.967	29.019	26.033	30.6692	25.967	28.6894
	26.1	27.089			26	29.0283	26.066	30.66	26	28.6332
	26.133	27.108			26.034	29.0283	26.1	30.6463	26.033	28.6426
	26.166	27.0985			26.067	29.0329	26.133	30.6188	26.067	28.6426
	26.2	27.108			26.1	28.9912	26.166	30.6188	26.1	28.6192
	26.233	27.1127			26.134	28.9959	26.2	30.6188	26.134	28.6098
	26.267	27.1269			26.167	29.019	26.233	30.6233	26.167	28.6004
	26.3	27.1743			26.2	29.0236	26.266	30.5912	26.2	28.6004
	26.333	27.2074			26.234	29.019	26.3	30.5683	26.234	28.5864
	26.367	27.2074			26.267	29.0792	26.333	30.5454	26.267	28.6145
	26.4	27.1695			26.3	28.9959	26.366	30.4903	26.3	28.6004
	26.433	27.1885			26.334	29.019	26.399	30.5224	26.334	28.6239
	26.467	27.2027			26.367	29.0283	26.433	30.4903	26.367	28.5489
	26.5	27.2311			26.4	29.0236	26.466	30.4995	26.4	28.5583
	26.533	27.1932			26.434	29.0329	26.5	30.4857	26.434	28.5677
	26.567	27.2027			26.467	28.9959	26.533	30.4719	26.467	28.5395
	26.6	27.1932			26.5	29.0098	26.566	30.4352	26.5	28.5536
	26.633	27.2169			26.534	28.9866	26.6	30.426	26.533	28.5489
	26.666	27.1695			26.567	28.9773	26.633	30.3939	26.567	28.5723
	26.7	27.179			26.6	28.9912	26.666	30.3847	26.6	28.6145
	26.733	27.1459			26.634	28.9588	26.7	30.3801	26.634	28.6192
	26.767	27.1317			26.667	28.9495	26.733	30.3663	26.667	28.6098
	26.8	27.1411			26.7	28.9217	26.766	30.3801	26.7	28.6332
	26.833	27.1222			26.734	28.9078	26.8	30.3801	26.734	28.6379
	26.867	27.1175			26.767	28.9031	26.833	30.3571	26.767	28.7081
	26.9	27.1032			26.8	28.8707	26.866	30.3663	26.8	28.7174
	26.933	27.089			26.834	28.8707	26.899	30.3617	26.834	28.7782
	26.967	27.1127			26.867	28.8753	26.933	30.3525	26.867	28.7549
	27	27.089			26.9	28.8521	26.966	30.3709	26.9	28.7595
	27.033	27.0796			26.934	28.8289	27	30.3663	26.934	28.7642
	27.067	27.089			26.967	28.8103	27.033	30.3663	26.967	28.7736
	27.1	27.0559			27	28.8243	27.066	30.3571	27	28.8063
	27.133	27.089			27.034	28.7871	27.1	30.3525	27.033	28.8203
	27.166	27.089			27.067	28.8011	27.133	30.3341	27.067	28.825
	27.2	27.0559			27.1	28.8335	27.166	30.3387	27.1	28.8483
	27.233	27.0464			27.134	28.8057	27.2	30.2974	27.134	28.7829
	27.267	27.0369			27.167	28.7964	27.233	30.2882	27.167	28.7782
	27.3	27.0132			27.2	28.7825	27.266	30.302	27.2	28.7736
	27.333	27.0322			27.234	28.7593	27.3	30.2376	27.234	28.7455
	27.367	27.0369			27.267	28.7825	27.333	30.2146	27.267	28.7455
	27.4	27.0132			27.3	28.75	27.366	30.2652	27.3	28.7502
	27.433	27.0227			27.334	28.7546	27.399	30.2836	27.334	28.7736
	27.467	27.0653			27.367	28.7732	27.433	30.2744	27.367	28.7361
	27.5	27.0416			27.4	28.7686	27.466	30.2468	27.4	28.7034
	27.533	27.0322			27.434	28.7546	27.5	30.2054	27.434	28.7315
	27.567	27.0322			27.467	28.7593	27.533	30.1778	27.467	28.7221
					27.5	28.7686	27.566	30.1409	27.5	28.7128
					27.534	28.7593	27.6	30.1594	27.533	28.7081
					27.567	28.7453	27.633	30.1041	27.567	28.7034
					27.6	28.7175	27.666	30.1133	27.6	28.6613
					27.634	28.7175	27.7	30.0811	27.634	28.6987
					27.667	28.7035	27.733	30.0488	27.667	28.6566
					27.7	28.6757	27.766	30.0581	27.7	28.6847
					27.734	28.6617	27.8	29.9843	27.734	28.666
					27.767	28.6524	27.833	30.012	27.767	28.6753
					27.8	28.6617	27.866	29.9843	27.8	28.6894
					27.834	28.6617	27.899	29.9705	27.834	28.7034
					27.867	28.6152	27.933	29.9382	27.867	28.6941
					27.9	28.5827	27.966	29.9382	27.9	28.7034
					27.934	28.6431	28	29.8875	27.934	28.7221
					27.967	28.6106	28.033	29.8782	27.967	28.7128
					28	28.5966	28.066	29.8736	28	28.7174
					28.034	28.5594	28.1	29.8413	28.033	28.6753
					28.067	28.5734	28.133	29.8044	28.067	28.6285
					28.1	28.5315	28.166	29.8044	28.1	28.6472
					28.134	28.5036	28.2	29.7859	28.134	28.6472
					28.167	28.4757	28.233	29.7721	28.167	28.6379
					28.2	28.4989	28.266	29.7536	28.2	28.6332
					28.234	28.4989	28.3	29.712	28.234	28.5864
					28.267	28.5036	28.333	29.7074	28.267	28.6472
					28.3	28.4757	28.366	29.6565	28.3	28.6192
					28.334	28.4477	28.399	29.6797	28.334	28.6192
					28.367	28.457	28.433	29.6288	28.367	28.6051
					28.4	28.4384	28.466	29.6334	28.4	28.5864
					28.434	28.4524	28.5	29.6196	28.434	28.6098
					28.467	28.4151	28.533	29.6334	28.467	28.6098
					28.5	28.4291	28.566	29.6196	28.5	28.6239
					28.534	28.4105	28.6	29.6149	28.533	28.6426
					28.567	28.4012	28.633	29.6149	28.567	28.6192
					28.6	28.3919	28.666	29.6288	28.6	28.6285
					28.634	28.3779	28.7	29.6057	28.634	28.6192
					28.667	28.3779	28.733	29.6103	28.667	28.6145
					28.7	28.3686	28.766	29.6242	28.7	28.5864
					28.734	28.3406	28.8	29.6242	28.734	28.5958
					28.767	28.322	28.833	29.5964	28.767	28.5911
					28.8	28.308	28.866	29.5964	28.8	28.563
					28.834	28.2753	28.899	29.5964	28.834	28.563
					28.867	28.266	28.933	29.5779	28.867	28.5021
					28.9	28.2614	28.966	29.5872	28.9	28.4974
					28.934	28.2334	29	29.5779	28.934	28.5161
					28.967	28.2194	29.033	29.5641	28.967	28.4833
					29	28.196	29.066	29.5455	29	28.4552
					29.034	28.1727	29.1	29.5455	29.033	28.4693
					29.067	28.1867	29.133	29.5039	29.067	28.4458
					29.1	28.1494	29.166	29.4761	29.1	28.4411
					29.134	28.1774	29.2	29.4483	29.134	28.3942
					29.167	28.1307	29.233	29.4344	29.167	28.3895
					29.2	28.1354	29.266	29.4205	29.2	28.4036
					29.234	28.1354	29.3	29.3788	29.234	28.3989
					29.267	28.1214	29.333	29.3788	29.267	28.3942
					29.3	28.07	29.366	29.3603	29.3	28.3942
					29.334	28.0606	29.399	29.3325	29.334	28.413
					29.367	28.0466	29.433	29.3	29.367	28.4271
					29.4	28.042	29.466	29.2583	29.4	28.4036
					29.434	27.9999	29.5	29.2583	29.434	28.3849
					29.467	28.0233	29.533	29.2398	29.467	28.3755
					29.5	28.0093	29.566	29.2212	29.5	28.3802
					29.534	27.9952	29.6	29.198	29.533	28.3989
					29.567	28.0046	29.633	29.2119	29.567	28.3802
					29.6	27.9859	29.666	29.1841	29.6	28.4411
					29.634	27.9765	29.7	29.1655	29.634	28.4646
					29.667	27.9578	29.733	29.1098	29.667	28.4364
					29.7	27.9391	29.766	29.0912	29.7	28.4271
					29.734	27.9672	29.8	29.1144	29.734	28.4364
					29.767	27.9064	29.833	29.0726	29.767	28.4177
					29.8	27.9017	29.866	29.0633	29.8	28.4177
					29.834	27.8736	29.899	29.0215	29.834	28.4083
					29.867	27.8736	29.933	29.0168	29.867	28.4083
					29.9	27.883	29.966	28.9889	29.9	28.4177
					29.934	27.8268	30	28.975	29.934	28.4224
					29.967	27.8175	30.033	28.9471	29.967	28.4224
					30	27.8175	30.066	28.9471	30	28.3989

## Sheet: Figure 2f
Figure	Fig. 2f
Long Name	Time	Ethanol evaporation	Error for ethanol evaporation	Time	Ethanol evaporation	Error for ethanol evaporation	Time	Ethanol evaporation	Error for ethanol evaporation	Time	Ethanol evaporation	Error for ethanol evaporation	Time	Ethanol evaporation	Error for ethanol evaporation
Unit	s	%		s	%		s	%		s	%		s	%
Comment		400 mW/cm2			550 mW/cm2			650 mW/cm2			750 mW/cm2			800 mW/cm2
Data	0	0	0	0	0	0	0	0	0	0	0	0	0	0	0
	5	2.64961	0.70711	5	3.65095	0.19599	5	3.40909	0.63676	5	6.11182	1.63079	5	20.4802	4.11103
	10	8.86283	0.27193	10	12.7367	1.43956	10	20.0758	0	10	24.5832	0.2872	10	57.9903	9.22894
	15	20.4409	2.82843	15	21.7139	3.0867	15	49.2424	6.44808	15	46.0673	4.95729	15	81.5158	1.07858
	20	35.5079	2.12132	20	35.9695	1.19212	20	68.4091	2.12132	20	68.5703	6.97767	20	86.3232	1.59028
	25	64.0819	4.02667	25	68.4415	3.32018	25	79.3939	1.41421	25	82.8177	3.75106	25	93.2329	0.69432
	30	81.3583	3.53553	30	85.3066	1.0027	30	92.5909	4.59619	30	94.1301	1.0489	30	97.9611	1.10828
	35	91.126	1.41421	35	88.5034	0.3142	35	100	0	35	100	0	32	100	0
	40	94.7756	0.70711	40	100	0
	45	97.1133	0.18502
	50	100	0

## Sheet: Figure 2g
Figure	Fig. 2g
Long Name	Time	Wicking height	Error for wicking height	Time	Wicking height	Error for wicking height	Time	Wicking height	Error for wicking height	Time	Wicking height	Error for wicking height	Time	Wicking height	Error for wicking height
Unit	s	mm		s	mm		s	mm		s	mm		s	mm
Comment		400 mW/cm2			550 mW/cm2			650 mW/cm2			750 mW/cm2			800 mW/cm2
Data	0	0	0.1	0	0	0	0	0	0	0	0	0	0	0	0
	2	4.51613	0.23	2	4.735	0.12	2	4.89412	0.24	2	4.04444	0.2	2	3.21649	0.24
	4	7.09677	0.56	4	6.25	0.16	4	6.42353	0.16	4	6.93333	0.15	4	5.89691	0.16
	6	8.3871	0.023	6	8.4375	0.35	6	8.56471	0.24	6	8.32	0.34	6	6.96907	0.19
	8	9.35484	0.956	8	8.75	0.49	8	9.17647	0.32	8	9.82222	0.51	8	8.04124	0.24
	10	10	0.756	10	10.1625	0.52	10	10.4	0.72	10	10.1111	0.21	10	9.1134	0.26
	12	10.9677	0.87	12	10.9375	0.64	12	11.0118	0.16	12	10.6889	0.22	12	10.1856	0.54
	14	11.6129	0.295	14	11.25	0.32	14	11.6235	0.23	14	10.9778	0.14	14	10.1856	0.27
	16	12.2581	0.64	16	11.875	0.41	16	11.9294	0.51	16	10.9778	0.36	16	10.1856	0.232
	18	13.2258	0.32	18	12.5	0.31	18	11.9294	0.42	18	10.9778	0.28
	20	13.5484	0.23	20	12.5	0.22	20	11.9294	0.11
	22	13.5484	0.123	22	12.5	0.24
	24	13.5484	0.25

## Sheet: Figure 2h
Figure	Fig. 2h
Long Name	Light intensity	Wicking height	Error for wicking height	Max. temperature	Error for max. temperature	Wicking rate	Error for wicking rate
Unit	mW/cm2	mm		oC		mm/s
Data	400	13.5484	0.25	34.3	0.1	2.258	0.0113
	550	12.5	0.24	40	0.32	2.3675	0.012
	650	11.9294	0.11	45	0.14	2.447	0.006
	750	10.9778	0.28	48	0.12	2.022	0.0175
	800	10.1856	0.232	51.5	0.21	1.60825	0.0166

## Sheet: Figure 3a
Figure	Fig. 3a
Long Name	Time	Displacement
Unit	s	mm
Data	0	0
	0.117	0.32042
	0.234	0.86514
	0.351	1.02535
	0.468	0.72095
	0.585	0.99331
	0.802	1.31373
	0.919	0.86514
	1.036	0.32042
	1.153	0
	1.27	-0.16021
	1.387	-0.54472
	1.553	0
	1.671	0.48063
	1.954	0.99331
	2.121	1.28169
	2.304	1.76232
	2.487	1.57007
	2.671	2.24296
	2.854	1.53803
	3.037	1.69824
	3.221	0.80106
	3.404	0.64085
	3.587	-0.38451
	3.937	-0.64085
	4.287	0
	4.571	1.21761
	4.787	-0.64085
	4.987	1.4419
	5.187	2.72359
	5.354	0.64085
	5.521	1.63416
	5.704	0
	5.887	1.76232
	6.087	0
	6.254	1.34577
	6.454	-2.08275
	6.637	1.05739
	6.821	-2.94789
	7.004	2.94789
	7.187	-4.48592
	7.371	3.78099
	7.554	-4.80634
	7.737	3.90916
	7.937	-3.87711
	8.12	4.42183
	8.304	-4.96655
	8.487	4.00528
	8.67	-5.44718
	8.87	4.56602
	9.054	-5.70352
	9.237	5.28697
	9.42	-5.92782
	9.604	5.76761
	9.787	-6.16813
	9.97	5.6074
	10.17	-6.56866
	10.354	4.96655
	10.52	-6.76092
	10.7	4.32571
	10.887	-6.40845
	11.087	4.96655
	11.27	-5.44718
	11.45	6.24824
	11.637	-5.71954
	11.82	6.40845
	12	-5.36708
	12.187	5.6875
	12.37	-6.88909
	12.554	6.24824
	12.737	-6.88909
	12.92	6.24824
	13.104	-6.72887
	13.287	6.48856
	13.47	-6.88909
	13.637	6.40845
	13.82	-6.92113
	14	6.08803
	14.167	-6.90511
	14.35	6.24824
	14.533	-6.96919
	14.716	5.76761
	14.883	-7.0493
	15.066	6.55264
	15.233	-7.0493
	15.416	6.50458
	15.583	-7.24155
	15.766	6.56866
	15.949	-7.0493
	16.116	6.72887
	16.299	-7.56197
	16.466	6.88909
	16.649	-7.30564
	16.832	6.76092
	17.015	-6.80898
	17.182	6.88909
	17.365	-6.88909
	17.548	6.72887
	17.731	-6.95317
	17.898	6.24824
	18.081	-6.92113
	18.264	6.08803
	18.447	-7.0493
	18.63	6.84102
	18.813	-7.09736
	18.996	6.44049
	19.163	-7.1294
	19.346	6.56866
	19.529	-7.0493
	19.712	6.56866
	19.895	-7.20951
	20.062	6.40845
	20.229	-7.0493
	20.412	6.40845
	20.595	-6.92113
	20.762	6.40845
	20.929	-7.09736
	21.112	6.28028
	21.279	-6.77822
	21.446	6.76092
	21.629	-6.92113
	21.812	7.08134
	21.979	-7.69014
	22.162	6.61673
	22.345	-7.56197
	22.512	6.56866
	22.679	-7.85035
	22.846	7.0493
	23.013	-7.36972
	23.18	7.06532
	23.33	-7.91444
	23.497	7.24155
	23.664	-7.86958
	23.814	7.36972
	23.981	-7.8824
	24.148	7.20951
	24.315	-7.85035
	24.482	7.0493
	24.649	-7.69014
	24.816	5.95986
	24.983	-8.01056
	25.15	6.40845
	25.317	-7.89842
	25.484	6.88909
	25.634	-8.04261
	25.784	7.36972
	25.951	-7.69014
	26.101	7.20951
	26.268	-7.46585
	26.435	6.85704
	26.602	-7.78627
	26.752	6.40845
	26.919	-8.01056
	27.069	7.52993
	27.236	-7.8824
	27.386	7.40176
	27.553	-8.01056
	27.703	7.24155
	27.853	-8.07465
	28.003	7.36972
	28.17	-7.52993
	28.337	7.0493
	28.504	-7.69014
	28.671	7.0493
	28.838	-7.75423
	28.988	6.79296
	29.155	-7.85035
	29.322	7.20951
	29.489	-7.93046
	29.639	7.14542
	29.806	-8.01056
	29.956	6.72887
	30.106	-8.17078
	30.273	6.08803
	30.44	-7.8824
	30.59	6.72887
	30.757	-8.01056
	30.907	6.72887
	31.074	-8.01056
	31.224	6.72887
	31.391	-7.94648
	31.541	7.0493
	31.708	-8.07465
	31.858	7.0493
	32.025	-8.04261
	32.175	6.40845
	32.342	-8.01056
	32.509	6.825
	32.676	-8.05863
	32.843	7.14542
	32.993	-8.04261
	33.16	7.17747
	33.327	-8.01056
	33.477	7.0493
	33.644	-8.17078
	33.811	6.76092
	33.978	-8.01056
	34.145	6.85704
	34.295	-8.12271
	34.462	6.95317
	34.629	-8.14514
	34.796	6.56866
	34.963	-8.09067
	35.13	6.72887
	35.28	-8.04261
	35.447	6.95317
	35.614	-8.01056
	35.764	6.98521
	35.931	-8.01056
	36.081	7.22553
	36.248	-7.91444
	36.415	7.00123
	36.582	-8.01056
	36.749	7.28961
	36.916	-8.04261
	37.083	7.36972
	37.25	-8.01056
	37.4	7.1294
	37.567	-8.12271
	37.717	7.20951
	37.867	-8.10669
	38.017	7.46585
	38.184	-8.09067
	38.351	7.40176
	38.484	-8.13873
	38.651	7.27359
	38.784	-8.17078
	38.951	7.23194
	39.101	-8.17078
	39.268	7.22873
	39.418	-8.05863
	39.568	7.36972
	39.735	-8.13873
	39.885	7.27359
	40.052	-8.13873
	40.202	6.88909
	40.369	-8.21884
	40.536	7.19349
	40.686	-8.1868
	40.853	7.20951
	41	-8.17078
	41.17	7.27359
	41.32	-8.17078
	41.47	7.27359
	41.62	-8.17078
	41.787	7.27359
	41.937	-8.20282
	42.087	7.20951
	42.254	-8.1868
	42.404	7.32166
	42.554	-8.17078
	42.721	7.27359
	42.871	-8.17078
	43.021	7.25757
	43.188	-8.17078
	43.338	7.1294
	43.505	-8.17078
	43.655	6.90511
	43.822	-8.17078
	43.972	6.88909
	44.139	-8.17078
	44.289	7.52993
	44.456	-8.17078
	44.606	7.52993
	44.756	-8.17078
	44.906	7.54595
	45.056	-8.09067
	45.206	7.52993
	45.373	-8.17078
	45.523	7.52993
	45.673	-8.17078
	45.806	7.54595
	45.956	-8.09067
	46.106	7.52993
	46.256	-8.17078
	46.406	7.52993
	46.556	-8.17078
	46.706	7.52993
	46.856	-8.17078
	47	7.52993
	47.15	-8.17078
	47.3	7.52993
	47.45	-8.17078
	47.6	7.52993
	47.75	-8.17078
	47.9	7.52993
	48.05	-8.17078
	48.2	7.52993
	48.35	-8.10268
	48.5	7.52993
	48.65	-8.11171
	48.8	7.52993
	48.95	-8.10213
	49.1	7.5431
	49.25	-8.01708
	49.4	7.52993
	49.55	-8.17328
	49.7	7.52993
	49.85	-8.17121
	50	7.52993

## Sheet: Figure 3c
Figure	Fig. 3c
Long Name	Time	Displacement	Time	Temperature	Time	Displacement	Time	Temperature
Unit	s	mm	s	oC	s	mm	s	oC
Comment		800 mW/cm2			400 mW/cm2
Data	0	0	0	42.719	0	0	0	25.9328
	0.03333	1.42857	0.067	46.2645	0.06667	0.57143	0.034	26.3548
	0.05	2.28571	0.1	48.5306	0.11667	1.14286	0.067	28.9573
	0.06667	4.85714	0.133	43.4143	0.16667	0.57143	0.1	30.3417
	0.08333	7.14286	0.166	46.3507	0.2	0	0.134	28.8269
	0.1	10	0.2	48.4888			0.167	27.209
	0.11667	12.2857	0.233	45.6243			0.2	26.3394
	0.13333	14.8571	0.267	44.4564
	0.16667	15.7143	0.3	43.5114
	0.18333	15.1429
	0.2	13.4286
	0.21667	11.4286
	0.23333	8.57143
	0.25	5.71429
	0.26667	2.85714
	0.3	0

## Sheet: Figure 3d
Figure	Fig. 3d
Long Name	Time	Displacement	Cycle	Displacement
Unit	s	mm	a.u.	mm
Comment		800 mW/cm2
Data	0.03333	1.42857	10	15.712
	0.05	2.28571	20	15.7221
	0.06667	4.85714	30	15.7103
	0.08333	7.14286	40	15.7221
	0.1	10	50	15.7102
	0.11667	12.2857	60	15.722
	0.13333	14.8571	70	15.7321
	0.16667	15.7143	80	15.7321
	0.18333	15.1429	90	15.7253
	0.2	13.4286	100	15.7185
	0.21667	11.4286	110	15.7117
	0.23333	8.57143	120	15.7302
	0.25	5.71429	130	15.7251
	0.26667	2.85714	140	15.7403
	0.3	0	150	15.7217
	0.33333	1.43	160	15.725
	0.35	2.29	170	15.7182
	0.36667	4.86	180	15.7182
	0.38333	7.14	190	15.7182
	0.4	10	200	15.7181
	0.41667	12.29	210	15.7164
	0.43333	14.86	220	15.7113
	0.46667	15.7143	230	15.7214
	0.48333	15.14	240	15.718
	0.5	13.443	250	15.7146
	0.51667	11.443	260	15.7196
	0.53333	8.57	270	15.7179
	0.55	5.71	280	15.7178
	0.56667	2.86	290	15.7178
	0.6	0.2	300	15.7178
	0.63333	1.44	310	15.7178
	0.65	2.29	320	15.7177
	0.66667	4.89	330	15.7008
	0.68333	7.2	340	15.7227
	0.7	10.5	350	15.7159
	0.71667	12.35	360	15.7142
	0.73333	14.89	370	15.7159
	0.76667	15.72	380	15.7006
	0.78333	15.2429	390	15.7141
	0.8	13.3429	400	15.7242
	0.81667	11.4429	410	15.7174
	0.83333	8.65714	420	15.7106
	0.85	5.67143	430	15.7275
	0.86667	2.68571	440	15.7241
	0.9	0.5	450	15.7393
	0.93333	1.42857	460	15.7206
	0.95	2.28571	470	15.7206
	0.96667	4.85714	480	15.7104
	0.98333	7.14286	490	15.7205
	1	10	500	15.7104
	1.01667	12.2857	510	15.712
	1.03333	14.8571	520	15.7103
	1.06667	15.7143	530	15.717
	1.08333	15.1429	540	15.717
	1.1	13.4286	550	15.717
	1.11667	11.4286	560	15.7203
	1.13333	8.57143	570	15.7118
	1.15	5.71429	580	15.7187
	1.16667	2.85714	590	15.7185
	1.2	0.6	600	15.7185
	1.23333	1.42857	610	15.7185
	1.25	2.28571	620	15.7083
	1.26667	4.85714	630	15.7167
	1.28333	7.14286	640	15.7165
	1.3	10	650	15.7166
	1.31667	12.2857	660	15.7166
	1.33333	14.8571	670	15.7166
	1.36667	15.7143	680	15.7166
	1.38333	15.1429	690	15.7166
	1.4	13.4286	700	15.719
	1.41667	11.4286	710	15.7096
	1.43333	8.57143	720	15.7181
	1.45	5.7	730	15.7181
	1.46667	2.86	740	15.7181
	1.5	0.2	750	15.7181
	1.53333	1.42857	760	15.7181
	1.55	2.28571	770	15.7181
	1.56667	4.85714	780	15.7181
	1.58333	7.14329	790	15.7167
	1.6	10.02	800	15.7187
	1.61667	12.2857	810	15.7187
	1.63333	14.8571	820	15.7187
	1.66667	15.7143	830	15.7187
	1.68333	15.1429	840	15.7187
	1.7	13.4286	850	15.7187
	1.71667	11.4286	860	15.7187
	1.73333	8.57143	870	15.7142
	1.75	5.71429	880	15.7187
	1.76667	2.85714	890	15.7187
	1.8	0	900	15.7187
	1.83333	1.43	910	15.7187
	1.85	2.29	920	15.714
	1.86667	4.86	930	15.7187
	1.88333	7.14	940	15.7187
	1.9	9.9274	950	15.714
	1.91667	12.29	960	15.7187
	1.93333	14.86	970	15.7187
	1.96667	15.7143	980	15.7187
	1.98333	15.14	990	15.7187
	2	13.443	1000	15.7187
	2.01667	11.443
	2.03333	8.57
	2.05	5.71
	2.06667	2.86
	2.1	0.2
	2.13333	1.44
	2.15	2.29
	2.16667	4.89
	2.18333	7.2
	2.2	10.5
	2.21667	12.35
	2.23333	14.89
	2.26667	15.72
	2.28333	15.2429
	2.3	13.3429
	2.31667	11.4429
	2.33333	8.65714
	2.35	5.67143
	2.36667	2.68571
	2.4	0.5
	2.43333	1.42857
	2.45	2.28571
	2.46667	4.85714
	2.48333	7.14286
	2.5	10
	2.51667	12.2857
	2.53333	14.8571
	2.56667	15.7143
	2.58333	15.1429
	2.6	13.4286
	2.61667	11.4286
	2.63333	8.57143
	2.65	5.71429
	2.66667	2.85714
	2.7	0.6
	2.73333	1.42857
	2.75	2.28571
	2.76667	4.85714
	2.78333	7.14286
	2.8	10
	2.81667	12.2857
	2.83333	14.8571
	2.86667	15.7143
	2.88333	15.1429
	2.9	13.4286
	2.91667	11.4286
	2.93333	8.57143
	2.95	5.7
	2.96667	2.86
	3	0

## Sheet: Figure 3e
Figure	Fig. 3e
Long Name	Light intensity	Displacement	Error for ethanol displacement	Temperature	Error for temperature
Unit	mW/cm2	mm		oC
Data	800	15.714	0.096	48.5	0.031
	750	15.428	0.12	46.7	0.021
	650	3.428	0.21	45.9	0.047
	550	1.14287	0.18	40.6	0.1
	400	1.14286	0.12	30.4	0.1

## Sheet: Figure 4c
Figure	Fig. 4c
Long Name	Time	Displacement
Unit	s	mm
Data	0	0
	0.04	0.09123
	0.08	0.14079
	0.12	0.25077
	0.16	0.35108
	0.2	0.45102
	0.24	0.56801
	0.28	0.62379
	0.32	0.69475
	0.36	0.78763
	0.4	0.83169
	0.44	0.86242
	0.48	0.8753
	0.6	0.87338
	0.64	0.93157
	0.68	0.93668
	0.72	1.00733
	0.76	1.0014
	0.8	1.05127
	0.84	1.13032
	0.88	1.11459
	0.92	1.17565
	0.96	1.17392
	1	1.18407
	1.04	1.23753
	1.08	1.24149
	1.12	1.25201
	1.16	1.25409
	1.2	1.29398
	1.24	1.30617
	1.28	1.29405
	1.32	1.30014
	1.36	1.30031
	1.4	1.3002
	1.44	1.29876
	1.48	1.3029
	1.52	1.30038
	1.56	1.29021
	1.6	1.2665
	1.64	1.2945
	1.68	1.2514
	1.72	1.24379
	1.76	1.23865
	1.8	1.21771
	1.84	1.18993
	1.88	1.18792
	1.92	1.1783
	1.96	1.18089
	2	1.1479
	2.04	1.1231
	2.08	1.11963
	2.12	1.11365
	2.16	1.11559
	2.2	1.12045
	2.24	1.12206
	2.28	1.12605
	2.32	1.12333
	2.36	1.1805
	2.4	1.17667
	2.44	1.17345
	2.48	1.20457
	2.52	1.1936
	2.56	1.23887
	2.6	1.23779
	2.64	1.24091
	2.68	1.30522
	2.72	1.30477
	2.76	1.30624
	2.8	1.33527
	2.84	1.36839
	2.88	1.36459
	2.92	1.38763
	2.96	1.37788
	3	1.41867
	3.04	1.42617
	3.08	1.44311
	3.12	1.42733
	3.16	1.46059
	3.2	1.44747
	3.24	1.46679
	3.28	1.49077
	3.32	1.49181
	3.36	1.48947
	3.4	1.49801
	3.44	1.50802
	3.48	1.48984
	3.52	1.499
	3.56	1.5011
	3.6	1.50215
	3.64	1.50214
	3.68	1.49538
	3.72	1.4987
	3.76	1.49435
	3.8	1.49199
	3.84	1.48214
	3.88	1.48119
	3.92	1.47997
	3.96	1.49027
	4	1.48327
	4.04	1.48025
	4.08	1.47545
	4.12	1.47245
	4.16	1.4746
	4.2	1.4661
	4.24	1.46649
	4.28	1.46997
	4.32	1.47829
	4.36	1.48071
	4.4	1.48315
	4.44	1.48048
	4.48	1.48357
	4.52	1.48472
	4.56	1.48567
	4.6	1.48673
	4.64	1.49091
	4.68	1.49304
	4.72	1.48811
	4.76	1.4903
	4.8	1.50231
	4.84	1.53718
	4.88	1.53265
	4.92	1.55388
	4.96	1.54637
	5	1.59027
	5.04	1.59305
	5.08	1.61463
	5.12	1.621
	5.16	1.65787
	5.2	1.67379
	5.24	1.67565
	5.28	1.68159
	5.32	1.73718
	5.36	1.74353
	5.4	1.76717
	5.44	1.78828
	5.48	1.84935
	5.52	1.85293
	5.56	1.86098
	5.6	1.86428
	5.64	1.90654
	5.68	1.91448
	5.72	1.91911
	5.76	1.93364
	5.8	1.92395
	5.84	1.9176
	5.88	1.97472
	5.92	1.9724
	5.96	1.97686
	6	1.97612
	6.04	1.97966
	6.08	1.98888
	6.12	1.98867
	6.16	1.99065
	6.2	1.98749
	6.24	1.9918
	6.28	1.98796
	6.32	1.98762
	6.36	1.98364
	6.4	1.98482
	6.44	1.98211
	6.48	1.98187
	6.52	1.98356
	6.56	1.98682
	6.6	1.97968
	6.64	1.98536
	6.68	1.98264
	6.72	2.00593
	6.76	2.01562
	6.8	2.03728
	6.84	2.0441
	6.88	2.03904
	6.92	2.06879
	6.96	2.04927
	7	2.04828
	7.04	2.06627
	7.08	2.05874
	7.12	2.05336
	7.16	2.04904
	7.2	2.04313
	7.24	2.04528
	7.28	2.02982
	7.32	2.04171
	7.36	2.02536
	7.4	2.01997
	7.44	2.00233
	7.48	1.9899
	7.52	1.97336
	7.56	1.97874
	7.6	1.97831
	7.64	1.98226
	7.68	2.00621
	7.72	2.03402
	7.76	2.03434
	7.8	2.04157
	7.84	2.04216
	7.88	2.04198
	7.92	2.04154
	7.96	2.04138
	8	2.04029
	8.04	2.04101
	8.08	2.03127
	8.12	2.04138
	8.16	2.03599
	8.2	2.03609
	8.24	2.02368
	8.28	2.02553
	8.32	1.98436
	8.36	1.98344
	8.4	1.97897
	8.44	1.96665
	8.48	1.92488
	8.52	1.90891
	8.56	1.91026
	8.6	1.90771
	8.64	1.86018
	8.68	1.8515
	8.72	1.81797
	8.76	1.80043
	8.8	1.78784
	8.84	1.74173
	8.88	1.72822
	8.92	1.71987
	8.96	1.72547
	9	1.73165
	9.04	1.67832
	9.08	1.68004
	9.12	1.67455
	9.16	1.67366
	9.2	1.67017
	9.24	1.66991
	9.28	1.66688
	9.32	1.6624
	9.36	1.67853
	9.4	1.668
	9.44	1.65522
	9.48	1.66654
	9.52	1.62526
	9.56	1.62079
	9.6	1.6037
	9.64	1.61121
	9.68	1.60941
	9.72	1.60025
	9.76	1.55745
	9.8	1.57488
	9.84	1.543
	9.88	1.55329
	9.92	1.51088
	9.96	1.48538
	10	1.49711
	10.04	1.48518
	10.08	1.47798
	10.12	1.47498
	10.16	1.48044
	10.2	1.48221
	10.24	1.47664
	10.28	1.49384
	10.32	1.50691
	10.36	1.53792
	10.4	1.56431
	10.44	1.60547
	10.48	1.60824
	10.52	1.60982
	10.56	1.62974
	10.6	1.6691
	10.64	1.67118
	10.68	1.66894
	10.72	1.70776
	10.76	1.73338
	10.8	1.74123
	10.84	1.76972
	10.88	1.78921
	10.92	1.8308
	10.96	1.8459
	11	1.85178
	11.04	1.85854
	11.08	1.86393
	11.12	1.85987
	11.16	1.87315
	11.2	1.87547
	11.24	1.90466
	11.28	1.90483
	11.32	1.91238
	11.36	1.92135
	11.4	1.92616
	11.44	1.92022
	11.48	1.92138
	11.52	1.9219
	11.56	1.91962
	11.6	1.91903
	11.64	1.9186
	11.68	1.91717
	11.72	1.9123
	11.76	1.90697
	11.8	1.91506
	11.84	1.91454
	11.88	1.91156
	11.92	1.90947
	11.96	1.91239
	12	1.91378
	12.04	1.91615
	12.08	1.9146
	12.12	1.92032
	12.16	1.9115
	12.2	1.92501
	12.24	1.94658
	12.28	1.92565
	12.32	1.96711
	12.36	1.97536
	12.4	1.97686
	12.44	2.01409
	12.48	2.03383
	12.52	2.04502
	12.56	2.04929
	12.6	2.07124
	12.64	2.0957
	12.68	2.10406
	12.72	2.11574
	12.76	2.11645
	12.8	2.10906
	12.84	2.10924
	12.88	2.10696
	12.92	2.10772
	12.96	2.1077
	13	2.10771
	13.04	2.10311
	13.08	2.10362
	13.12	2.09858
	13.16	2.09925
	13.2	2.09625
	13.24	2.08327
	13.28	2.08021
	13.32	2.05765
	13.36	2.0628
	13.4	2.04715
	13.44	2.04249
	13.48	2.04169
	13.52	2.03934
	13.56	2.0413
	13.6	2.04338
	13.64	2.03722
	13.68	2.03412
	13.72	2.0318
	13.76	2.01321
	13.8	1.98957
	13.84	1.96953
	13.88	1.92665
	13.92	1.91372
	13.96	1.89555
	14	1.85669
	14.04	1.84765
	14.08	1.79582
	14.12	1.79586
	14.16	1.73744
	14.2	1.73924
	14.24	1.68051
	14.28	1.67666
	14.32	1.66836
	14.36	1.66377
	14.4	1.61676
	14.44	1.61033
	14.48	1.6055
	14.52	1.56738
	14.56	1.5571
	14.6	1.55722
	14.64	1.54364
	14.68	1.53961
	14.72	1.49536
	14.76	1.49636
	14.8	1.47712
	14.84	1.48191
	14.88	1.44349
	14.92	1.44864
	14.96	1.41496
	15	1.41574
	15.04	1.37921
	15.08	1.36347
	15.12	1.35863
	15.16	1.36446
	15.2	1.36061
	15.24	1.3592
	15.28	1.33121
	15.32	1.30209
	15.36	1.30522
	15.4	1.28831
	15.44	1.28021
	15.48	1.28499
	15.52	1.27031
	15.56	1.24297
	15.6	1.23733
	15.64	1.24316
	15.68	1.21708
	15.72	1.19351
	15.76	1.18323
	15.8	1.19053
	15.84	1.17368
	15.88	1.17635
	15.92	1.15805
	15.96	1.12567
	16	1.1209
	16.04	1.11967
	16.08	1.11625
	16.12	1.06297
	16.16	1.06408
	16.2	1.05273
	16.24	1.05344
	16.28	1.04099
	16.32	1.02659
	16.36	0.99713
	16.4	1.00524
	16.44	0.99193
	16.48	0.99613
	16.52	0.98316
	16.56	0.95442
	16.6	0.93603
	16.64	0.93289
	16.68	0.92818
	16.72	0.87062
	16.76	0.81771
	16.8	0.75331
	16.84	0.7422
	16.88	0.68631
	16.92	0.67929
	16.96	0.62935
	17	0.56677
	17.04	0.5606
	17.08	0.50031
	17.12	0.45735
	17.16	0.39205
	17.2	0.38579
	17.24	0.34913
	17.28	0.32342
	17.32	0.32627
	17.36	0.31754
	17.4	0.31738
	17.44	0.30958
	17.48	0.3182
	17.52	0.26307
	17.56	0.25799
	17.6	0.20923
	17.64	0.20296
	17.68	0.19858
	17.72	0.14601
	17.76	0.14449
	17.8	0.14016
	17.84	0.15127
	17.88	0.18963
	17.92	0.19643
	17.96	0.20345
	18	0.25164
	18.04	0.26356
	18.08	0.30923
	18.12	0.32528
	18.16	0.32632
	18.2	0.37357
	18.24	0.3886
	18.28	0.43374
	18.32	0.4428
	18.36	0.4496
	18.4	0.44556
	18.44	0.49723
	18.48	0.49643
	18.52	0.50543
	18.56	0.51141
	18.6	0.51011
	18.64	0.50483
	18.68	0.50672
	18.72	0.51102
	18.76	0.51057
	18.8	0.51276
	18.84	0.51083
	18.88	0.51958
	18.92	0.50919
	18.96	0.50945
	19	0.5101
	19.04	0.57029
	19.08	0.5584
	19.12	0.58027
	19.16	0.56703
	19.2	0.58828
	19.24	0.57182
	19.28	0.61351
	19.32	0.62463
	19.36	0.62958
	19.4	0.63964
	19.44	0.63904
	19.48	0.63586
	19.52	0.63727
	19.56	0.63453
	19.6	0.63405
	19.64	0.63205
	19.68	0.63078
	19.72	0.63032
	19.76	0.62822
	19.8	0.62256
	19.84	0.62944
	19.88	0.61652
	19.92	0.61347
	19.96	0.629
	20	0.57463
	20.04	0.56912
	20.08	0.56912
	20.12	0.56971
	20.16	0.50868
	20.2	0.51233
	20.24	0.50634
	20.28	0.45862
	20.32	0.44152
	20.36	0.38397
	20.4	0.32389
	20.44	0.32331
	20.48	0.26523
	20.52	0.2654
	20.56	0.21683
	20.6	0.20157
	20.64	0.195
	20.68	0.13636
	20.72	0.14041
	20.76	0.12371
	20.8	0.1396
	20.84	0.13939
	20.88	0.13905
	20.92	0.14189
	20.96	0.14209
	21	0.13565
	21.04	0.15205
	21.08	0.14286
	21.12	0.19237
	21.16	0.20276
	21.2	0.20845
	21.24	0.19822
	21.28	0.20183
	21.32	0.26128
	21.36	0.2582
	21.4	0.27399
	21.44	0.27247
	21.48	0.31611
	21.52	0.32053
	21.56	0.36741
	21.6	0.38157
	21.64	0.38864
	21.68	0.43794
	21.72	0.50159
	21.76	0.51086
	21.8	0.52067
	21.84	0.5694
	21.88	0.5802
	21.92	0.62878
	21.96	0.63034
	22	0.68163
	22.04	0.6928
	22.08	0.69185
	22.12	0.69205
	22.16	0.75536
	22.2	0.75365
	22.24	0.757
	22.28	0.79168
	22.32	0.81765
	22.36	0.86499
	22.4	0.86068
	22.44	0.88884
	22.48	0.88667
	22.52	0.92728
	22.56	0.93394
	22.6	0.93723
	22.64	0.98408
	22.68	1.00133
	22.72	1.00929
	22.76	1.05087
	22.8	1.06054
	22.84	1.06991
	22.88	1.11516
	22.92	1.12071
	22.96	1.12025
	23	1.13878
	23.04	1.12884
	23.08	1.15837
	23.12	1.17739
	23.16	1.17804
	23.2	1.18242
	23.24	1.18811
	23.28	1.19614
	23.32	1.21633
	23.36	1.2317
	23.4	1.2385
	23.44	1.23945
	23.48	1.24248
	23.52	1.24418
	23.56	1.2432
	23.6	1.24169
	23.64	1.24209
	23.68	1.24091
	23.72	1.24044
	23.76	1.24088
	23.8	1.24162
	23.84	1.24114
	23.88	1.24093
	23.92	1.24184
	23.96	1.24177
	24	1.24148
	24.04	1.24372
	24.08	1.24351
	24.12	1.24314
	24.16	1.2432
	24.2	1.24326
	24.24	1.24336
	24.28	1.24504
	24.32	1.24644
	24.36	1.25104
	24.4	1.24742
	24.44	1.25455
	24.48	1.25147
	24.52	1.25315
	24.56	1.2513
	24.6	1.25457
	24.64	1.25254
	24.68	1.24439
	24.72	1.24602
	24.76	1.2503
	24.8	1.25161
	24.84	1.24611
	24.88	1.25379
	24.92	1.24906
	24.96	1.2483
	25	1.24718
	25.04	1.24645
	25.08	1.24562
	25.12	1.24429
	25.16	1.24362
	25.2	1.24346
	25.24	1.23789
	25.28	1.23602
	25.32	1.2375
	25.36	1.24045
	25.4	1.24197
	25.44	1.23522
	25.48	1.2307
	25.52	1.2082
	25.56	1.1945
	25.6	1.18385
	25.64	1.18283
	25.68	1.17819
	25.72	1.17109
	25.76	1.17372
	25.8	1.16173
	25.84	1.17105
	25.88	1.1339
	25.92	1.11945
	25.96	1.11827
	26	1.09778
	26.04	1.06958
	26.08	1.05831
	26.12	1.05654
	26.16	1.04794
	26.2	1.04484
	26.24	1.02432
	26.28	1.02015
	26.32	1.00941
	26.36	1.00552
	26.4	1.00505
	26.44	1.03593
	26.48	1.04945
	26.52	1.05399
	26.56	1.06319
	26.6	1.0542
	26.64	1.0693
	26.68	1.07198
	26.72	1.10158
	26.76	1.11101
	26.8	1.10216
	26.84	1.10943
	26.88	1.11218
	26.92	1.11681
	26.96	1.11739
	27	1.11797
	27.04	1.11811
	27.08	1.11663
	27.12	1.1174
	27.16	1.12048
	27.2	1.12058
	27.24	1.12229
	27.28	1.12201
	27.32	1.14515
	27.36	1.13763
	27.4	1.13094
	27.44	1.1276
	27.48	1.12692
	27.52	1.13881
	27.56	1.15123
	27.6	1.17119
	27.64	1.17433
	27.68	1.17751
	27.72	1.17867
	27.76	1.18107
	27.8	1.18091
	27.84	1.18225
	27.88	1.18228
	27.92	1.18178
	27.96	1.18154
	28	1.17971
	28.04	1.17874
	28.08	1.17523
	28.12	1.17738
	28.16	1.17471
	28.2	1.1669
	28.24	1.13888
	28.28	1.11831
	28.32	1.11952
	28.36	1.1072
	28.4	1.10699
	28.44	1.10128
	28.48	1.10921
	28.52	1.10795
	28.56	1.10638
	28.6	1.10096
	28.64	1.10955
	28.68	1.10931
	28.72	1.11028
	28.76	1.11379
	28.8	1.11553
	28.84	1.11619
	28.88	1.11507
	28.92	1.11735
	28.96	1.11959
	29	1.12199
	29.04	1.11972
	29.08	1.11702
	29.12	1.12122
	29.16	1.15597
	29.2	1.17948
	29.24	1.17209
	29.28	1.18384
	29.32	1.18514
	29.36	1.20318
	29.4	1.21026
	29.44	1.23283
	29.48	1.23364
	29.52	1.24175
	29.56	1.25066
	29.6	1.24484
	29.64	1.25578
	29.68	1.278
	29.72	1.30395
	29.76	1.30214
	29.8	1.32905
	29.84	1.32067
	29.88	1.35677
	29.92	1.35729
	29.96	1.37912
	30	1.37118
	30.04	1.40777
	30.08	1.41865
	30.12	1.43442
	30.16	1.46502
	30.2	1.46644
	30.24	1.49163
	30.28	1.48893
	30.32	1.52565
	30.36	1.50511
	30.4	1.53111
	30.44	1.54952
	30.48	1.55484
	30.52	1.55097
	30.56	1.57698
	30.6	1.55481
	30.64	1.5784
	30.68	1.59315
	30.72	1.60598
	30.76	1.60785
	30.8	1.60832
	30.84	1.61916
	30.88	1.64201
	30.92	1.66606
	30.96	1.65388
	31	1.67165
	31.04	1.6721
	31.08	1.69607
	31.12	1.68499
	31.16	1.70193
	31.2	1.68054
	31.24	1.6764
	31.28	1.67003
	31.32	1.68034
	31.36	1.66568
	31.4	1.67343
	31.44	1.6573
	31.48	1.65382
	31.52	1.62352
	31.56	1.61726
	31.6	1.60538
	31.64	1.59635
	31.68	1.59201
	31.72	1.56551
	31.76	1.56121
	31.8	1.54694
	31.84	1.53221
	31.88	1.54695
	31.92	1.54003
	31.96	1.5165
	32	1.51027
	32.04	1.48848
	32.08	1.48529
	32.12	1.48158
	32.16	1.47581
	32.2	1.47831
	32.24	1.48767
	32.28	1.48557
	32.32	1.48619
	32.36	1.48439
	32.4	1.48547
	32.44	1.47655
	32.48	1.47871
	32.52	1.48275
	32.56	1.48257
	32.6	1.48387
	32.64	1.48451
	32.68	1.48283
	32.72	1.48391
	32.76	1.48075
	32.8	1.4825
	32.84	1.4805
	32.88	1.48198
	32.92	1.48314
	32.96	1.48329
	33	1.48401
	33.04	1.4848
	33.08	1.48521
	33.12	1.48517
	33.16	1.48548
	33.2	1.4867
	33.24	1.48647
	33.28	1.48538
	33.32	1.48544
	33.36	1.48423
	33.4	1.48208
	33.44	1.48422
	33.48	1.47515
	33.52	1.48397
	33.56	1.48397
	33.6	1.47392
	33.64	1.47041
	33.68	1.47611
	33.72	1.47842
	33.76	1.48003
	33.8	1.48161
	33.84	1.48015
	33.88	1.47102
	33.92	1.45952
	33.96	1.44055
	34	1.47468
	34.04	1.48
	34.08	1.45041
	34.12	1.43011
	34.16	1.43156
	34.2	1.4253
	34.24	1.41671
	34.28	1.39631
	34.32	1.42326
	34.36	1.41044
	34.4	1.4031
	34.44	1.40929
	34.48	1.38176
	34.52	1.37159
	34.56	1.3655
	34.6	1.36841
	34.64	1.36014
	34.68	1.35537
	34.72	1.35789
	34.76	1.3561
	34.8	1.36079
	34.84	1.35515
	34.88	1.33109
	34.92	1.32298
	34.96	1.31028
	35	1.308
	35.04	1.30539
	35.08	1.29725
	35.12	1.28906
	35.16	1.25106
	35.2	1.24519
	35.24	1.23337
	35.28	1.22698
	35.32	1.21189
	35.36	1.19122
	35.4	1.18255
	35.44	1.17919
	35.48	1.17852
	35.52	1.17704
	35.56	1.17617
	35.6	1.17674
	35.64	1.17656
	35.68	1.17795
	35.72	1.17394
	35.76	1.17404
	35.8	1.17842
	35.84	1.17797
	35.88	1.17879
	35.92	1.17898
	35.96	1.17976
	36	1.17722
	36.04	1.1786
	36.08	1.17806
	36.12	1.17841
	36.16	1.1781
	36.2	1.1791
	36.24	1.177
	36.28	1.17826
	36.32	1.14546
	36.36	1.127
	36.4	1.11887
	36.44	1.11273
	36.48	1.10544
	36.52	1.06685
	36.56	1.04873
	36.6	1.04255
	36.64	1.01472
	36.68	1.00564
	36.72	0.98923
	36.76	0.98435
	36.8	0.94682
	36.84	0.93664
	36.88	0.92982
	36.92	0.92534
	36.96	0.89522
	37	0.88179
	37.04	0.87354
	37.08	0.86369
	37.12	0.86749
	37.16	0.87024
	37.2	0.87161
	37.24	0.87249
	37.28	0.86217
	37.32	0.86633
	37.36	0.87478
	37.4	0.8749
	37.44	0.86996
	37.48	0.88548
	37.52	0.87767
	37.56	0.88385
	37.6	0.92583
	37.64	0.93227
	37.68	0.93527
	37.72	0.94491
	37.76	0.98959
	37.8	1.00419
	37.84	1.01261
	37.88	1.05155
	37.92	1.06446
	37.96	1.10778
	38	1.12975
	38.04	1.17827
	38.08	1.22434
	38.12	1.25886
	38.16	1.31693
	38.2	1.35919
	38.24	1.41732
	38.28	1.4387
	38.32	1.48927
	38.36	1.53788
	38.4	1.57225
	38.44	1.59943
	38.48	1.62675
	38.52	1.64082
	38.56	1.66885
	38.6	1.67628
	38.64	1.69585
	38.68	1.70215
	38.72	1.72262
	38.76	1.72949
	38.8	1.74591
	38.84	1.73933
	38.88	1.76879
	38.92	1.78039
	38.96	1.80226
	39	1.82795
	39.04	1.85342
	39.08	1.86939
	39.12	1.86662
	39.16	1.90679
	39.2	1.93507
	39.24	1.96382
	39.28	1.97427
	39.32	1.98828
	39.36	1.98521
	39.4	2.01927
	39.44	2.04451
	39.48	2.05003
	39.52	2.07658
	39.56	2.09537
	39.6	2.10341
	39.64	2.11151
	39.68	2.13664
	39.72	2.15235
	39.76	2.16144
	39.8	2.17133
	39.84	2.17025
	39.88	2.17099
	39.92	2.17401
	39.96	2.16849
	40	2.17036
	40.04	2.17212
	40.08	2.17075
	40.12	2.1722
	40.16	2.17691
	40.2	2.17706
	40.24	2.17285
	40.28	2.17004
	40.32	2.19303
	40.36	2.21329
	40.4	2.21897
	40.44	2.22731
	40.48	2.22294
	40.52	2.23882
	40.56	2.25022
	40.6	2.2758
	40.64	2.28119
	40.68	2.28675
	40.72	2.2953
	40.76	2.29186
	40.8	2.32655
	40.84	2.33746
	40.88	2.33891
	40.92	2.33846
	40.96	2.34325
	41	2.35279
	41.04	2.35097
	41.08	2.34858
	41.12	2.35247
	41.16	2.35834
	41.2	2.35664
	41.24	2.35896
	41.28	2.36669
	41.32	2.35915
	41.36	2.35509
	41.4	2.36509
	41.44	2.39068
	41.48	2.39903
	41.52	2.39779
	41.56	2.40715
	41.6	2.40438
	41.64	2.40423
	41.68	2.40618
	41.72	2.41102
	41.76	2.4074
	41.8	2.40987
	41.84	2.40865
	41.88	2.41113
	41.92	2.41836
	41.96	2.40409
	42	2.40328
	42.04	2.40611
	42.08	2.41076
	42.12	2.4191
	42.16	2.42483
	42.2	2.41548
	42.24	2.42741
	42.28	2.4157
	42.32	2.4282
	42.36	2.41461
	42.4	2.42119
	42.44	2.41338
	42.48	2.44418
	42.52	2.45314
	42.56	2.45963
	42.6	2.43733
	42.64	2.44028
	42.68	2.43475
	42.72	2.41028
	42.76	2.41909
	42.8	2.41617
	42.84	2.41622
	42.88	2.40397
	42.92	2.37893
	42.96	2.38712
	43	2.39752
	43.04	2.39936
	43.08	2.40115
	43.12	2.40186
	43.16	2.40643
	43.2	2.40146
	43.24	2.40329
	43.28	2.40304
	43.32	2.40391
	43.36	2.40042
	43.4	2.39855
	43.44	2.39904
	43.48	2.39461
	43.52	2.39521
	43.56	2.39186
	43.6	2.39248
	43.64	2.39297
	43.68	2.39199
	43.72	2.396
	43.76	2.38828
	43.8	2.36644
	43.84	2.3806
	43.88	2.40755
	43.92	2.40059
	43.96	2.41016
	44	2.40756
	44.04	2.40654
	44.08	2.40088
	44.12	2.40528
	44.16	2.40467
	44.2	2.39832
	44.24	2.39962
	44.28	2.39713
	44.32	2.40243
	44.36	2.40359
	44.4	2.40756
	44.44	2.40536
	44.48	2.40726
	44.52	2.40532
	44.56	2.39768
	44.6	2.40185
	44.64	2.40217
	44.68	2.40272
	44.72	2.40397
	44.76	2.4052
	44.8	2.3984
	44.84	2.38087
	44.88	2.35697
	44.92	2.36182
	44.96	2.35031
	45	2.36499
	45.04	2.35954
	45.08	2.355
	45.12	2.35428
	45.16	2.34764
	45.2	2.33769
	45.24	2.33171
	45.28	2.31225
	45.32	2.28974
	45.36	2.27608
	45.4	2.25128
	45.44	2.23006
	45.48	2.20951
	45.52	2.19268
	45.56	2.15643
	45.6	2.14649
	45.64	2.12241
	45.68	2.0957
	45.72	2.07776
	45.76	2.04961
	45.8	2.04107
	45.84	2.0343
	45.88	1.99649
	45.92	1.98923
	45.96	1.98222
	46	1.98151
	46.04	1.98509
	46.08	1.98245
	46.12	1.99126
	46.16	2.0311
	46.2	2.03964
	46.24	2.07047
	46.28	2.0828
	46.32	2.10481
	46.36	2.10402
	46.4	2.10176
	46.44	2.10125
	46.48	2.09133
	46.52	2.09495
	46.56	2.08158
	46.6	2.09154
	46.64	2.05614
	46.68	2.04287
	46.72	2.03286
	46.76	2.01754
	46.8	2.01389
	46.84	2.01669
	46.88	2.01807
	46.92	2.02704
	46.96	2.03106
	47	2.0354
	47.04	2.03323
	47.08	2.03856
	47.12	2.03933
	47.16	2.03801
	47.2	2.03601
	47.24	2.03695
	47.28	2.02852
	47.32	2.03202
	47.36	2.0148
	47.4	1.99496
	47.44	1.9733
	47.48	1.96896
	47.52	1.97081
	47.56	1.95174
	47.6	1.9643
	47.64	1.95628
	47.68	1.96448
	47.72	1.96705
	47.76	1.97338
	47.8	1.97378
	47.84	1.97717
	47.88	1.97485
	47.92	1.97526
	47.96	1.97448
	48	1.9757
	48.04	1.97472
	48.08	1.9837
	48.12	1.98854
	48.16	1.98994
	48.2	1.99267
	48.24	1.98838
	48.28	1.98257
	48.32	1.98158
	48.36	1.98219
	48.4	1.977
	48.44	1.9765
	48.48	1.97431
	48.52	1.94285
	48.56	1.939
	48.6	1.91952
	48.64	1.9206
	48.68	1.9118
	48.72	1.91114
	48.76	1.91098
	48.8	1.91369
	48.84	1.91522
	48.88	1.91938
	48.92	1.9162
	48.96	1.92049
	49	1.91916
	49.04	1.92045
	49.08	1.91898
	49.12	1.91952
	49.16	1.9166
	49.2	1.91696
	49.24	1.91679
	49.28	1.91797
	49.32	1.91066
	49.36	1.90471
	49.4	1.91534
	49.44	1.9119
	49.48	1.91668
	49.52	1.9165
	49.56	1.88787
	49.6	1.90353
	49.64	1.88271
	49.68	1.86993
	49.72	1.8589
	49.76	1.85911
	49.8	1.84862
	49.84	1.84222
	49.88	1.84784
	49.92	1.83843
	49.96	1.8453
	50	1.85122
	50.04	1.84966
	50.08	1.8364
	50.12	1.8483
	50.16	1.8508
	50.2	1.85287
	50.24	1.85358
	50.28	1.85376
	50.32	1.85418
	50.36	1.85751
	50.4	1.85099
	50.44	1.85113
	50.48	1.84977
	50.52	1.83301
	50.56	1.82874
	50.6	1.8097
	50.64	1.80474
	50.68	1.78637
	50.72	1.7783
	50.76	1.74848
	50.8	1.73945
	50.84	1.72192
	50.88	1.70118
	50.92	1.67613
	50.96	1.6622
	51	1.65171
	51.04	1.6514
	51.08	1.63631
	51.12	1.61162
	51.16	1.60431
	51.2	1.57868
	51.24	1.57053
	51.28	1.55329
	51.32	1.53746
	51.36	1.50467
	51.4	1.50127
	51.44	1.48247
	51.48	1.47309
	51.52	1.44416
	51.56	1.42778
	51.6	1.41628
	51.64	1.38044
	51.68	1.35512
	51.72	1.35487
	51.76	1.30051
	51.8	1.29812
	51.84	1.26024
	51.88	1.24593
	51.92	1.23185
	51.96	1.2225
	52	1.19543
	52.04	1.19057
	52.08	1.17593
	52.12	1.17577
	52.16	1.17776
	52.2	1.17992
	52.24	1.17862
	52.28	1.18963
	52.32	1.20059
	52.36	1.22821
	52.4	1.2397
	52.44	1.24149
	52.48	1.2394
	52.52	1.24874
	52.56	1.25338
	52.6	1.25404
	52.64	1.25409
	52.68	1.25185
	52.72	1.27958
	52.76	1.29116
	52.8	1.29485
	52.84	1.29954
	52.88	1.30974
	52.92	1.31265
	52.96	1.31122
	53	1.30909
	53.04	1.30882
	53.08	1.29643
	53.12	1.29682
	53.16	1.27224
	53.2	1.25898
	53.24	1.25436
	53.28	1.2672
	53.32	1.26637
	53.36	1.25931
	53.4	1.26569
	53.44	1.29958
	53.48	1.3029
	53.52	1.35249
	53.56	1.37039
	53.6	1.42807
	53.64	1.46805
	53.68	1.52562
	53.72	1.55841
	53.76	1.56185
	53.8	1.5901
	53.84	1.59947
	53.88	1.62052
	53.92	1.63088
	53.96	1.66441
	54	1.69494
	54.04	1.72556
	54.08	1.76264
	54.12	1.77806
	54.16	1.79728
	54.2	1.82931
	54.24	1.86095
	54.28	1.90124
	54.32	1.92366
	54.36	1.97501
	54.4	2.02962
	54.44	2.06645
	54.48	2.10889
	54.52	2.11716
	54.56	2.1476
	54.6	2.1636
	54.64	2.17087
	54.68	2.19229
	54.72	2.20792
	54.76	2.22121
	54.8	2.22864
	54.84	2.23445
	54.88	2.23336
	54.92	2.23024
	54.96	2.26686
	55	2.27306
	55.04	2.2895
	55.08	2.28549
	55.12	2.30515
	55.16	2.31967
	55.2	2.33695
	55.24	2.34102
	55.28	2.3492
	55.32	2.36392
	55.36	2.35557
	55.4	2.35609
	55.44	2.35253
	55.48	2.36158
	55.52	2.36101
	55.56	2.36742
	55.6	2.38965
	55.64	2.39133
	55.68	2.40905
	55.72	2.41317
	55.76	2.41817
	55.8	2.41753
	55.84	2.41685
	55.88	2.41451
	55.92	2.41809
	55.96	2.41348
	56	2.42044
	56.04	2.4356
	56.08	2.42258
	56.12	2.45343
	56.16	2.45707
	56.2	2.5115
	56.24	2.50798
	56.28	2.51861
	56.32	2.52303
	56.36	2.53004
	56.4	2.51798
	56.44	2.52204
	56.48	2.52396
	56.52	2.52407
	56.56	2.52667
	56.6	2.53092
	56.64	2.5308
	56.68	2.54058
	56.72	2.52885
	56.76	2.53072
	56.8	2.53741
	56.84	2.53464
	56.88	2.5329
	56.92	2.53263
	56.96	2.53133
	57	2.53154
	57.04	2.53417
	57.08	2.53344
	57.12	2.53173
	57.16	2.53153
	57.2	2.53026
	57.24	2.53094
	57.28	2.53084
	57.32	2.53154
	57.36	2.53136
	57.4	2.52826
	57.44	2.53941
	57.48	2.53821
	57.52	2.54571
	57.56	2.53251
	57.6	2.53274
	57.64	2.53399
	57.68	2.53322
	57.72	2.53558
	57.76	2.53522
	57.8	2.53403
	57.84	2.54136
	57.88	2.53453
	57.92	2.53407
	57.96	2.533
	58	2.5335
	58.04	2.53209
	58.08	2.5305
	58.12	2.53162
	58.16	2.53099
	58.2	2.53096
	58.24	2.52944
	58.28	2.53275
	58.32	2.51992
	58.36	2.52292
	58.4	2.52472
	58.44	2.52705
	58.48	2.52793
	58.52	2.52939
	58.56	2.5299
	58.6	2.52852
	58.64	2.53498
	58.68	2.49491
	58.72	2.48606
	58.76	2.47
	58.8	2.47509
	58.84	2.469
	58.88	2.46071
	58.92	2.46762
	58.96	2.45518
	59	2.45574
	59.04	2.44639
	59.08	2.44671
	59.12	2.42811
	59.16	2.41071
	59.2	2.40973
	59.24	2.39507
	59.28	2.40211
	59.32	2.4336
	59.36	2.41932
	59.4	2.41524
	59.44	2.41731
	59.48	2.40409
	59.52	2.40732
	59.56	2.38672
	59.6	2.40175
	59.64	2.38994
	59.68	2.36904
	59.72	2.35741
	59.76	2.33558
	59.8	2.33759
	59.84	2.34001
	59.88	2.35773
	59.92	2.35738
	59.96	2.3879
	60	2.39896
	60.04	2.41365
	60.08	2.41289
	60.12	2.39699
	60.16	2.44851
	60.2	2.46592
	60.24	2.58777
	60.28	2.3859
	60.32	2.43731
	60.36	2.62182
	60.4	2.02562
	60.44	2.65315
	60.48	2.658
	60.52	2.26719
	60.56	2.73524
	60.6	2.10828
	60.64	1.98511
	60.68	1.86361
	60.72	1.85625
	60.76	1.83319
	60.8	1.85842
	60.84	1.81495
	60.88	1.79727
	60.92	1.78749
	60.96	1.79569
	61	1.7875
	61.04	1.77989
	61.08	1.79129
	61.12	1.78435
	61.16	1.75588
	61.2	1.78832
	61.24	1.77181
	61.28	1.74138
	61.32	1.72805
	61.36	1.74708
	61.4	1.73117
	61.44	1.71782
	61.48	1.73784
	61.52	1.725
	61.56	1.70085
	61.6	1.72272
	61.64	1.68873
	61.68	1.67348
	61.72	1.68495
	61.76	1.66481
	61.8	1.67723
	61.84	1.64024
	61.88	1.62007
	61.92	1.62925
	61.96	1.61302
	62	1.57277
	62.04	1.60015
	62.08	1.56268
	62.12	1.54513
	62.16	1.55818
	62.2	1.5323
	62.24	1.54328
	62.28	1.50457
	62.32	1.50171
	62.36	1.46981
	62.4	1.48179
	62.44	1.43386
	62.48	1.44351
	62.52	1.42123
	62.56	1.40361
	62.6	1.41239
	62.64	1.42188
	62.68	1.42353
	62.72	1.44211
	62.76	1.43124
	62.8	1.46925
	62.84	1.45109
	62.88	1.48512
	62.92	1.49008
	62.96	1.49689
	63	1.50952
	63.04	1.5007
	63.08	1.49118
	63.12	1.49014
	63.16	1.4884
	63.2	1.48238
	63.24	1.45122
	63.28	1.42816
	63.32	1.47901
	63.36	1.43596
	63.4	1.41186
	63.44	1.44792
	63.48	1.42086
	63.52	1.43299
	63.56	1.41645
	63.6	1.37181
	63.64	1.39136
	63.68	1.35089
	63.72	1.36326
	63.76	1.31954
	63.8	1.33143
	63.84	1.29404
	63.88	1.29802
	63.92	1.24407
	63.96	1.25292
	64	1.25147
	64.04	1.19283
	64.08	1.20252
	64.12	1.18943
	64.16	1.14946
	64.2	1.1388
	64.24	1.09591
	64.28	1.047
	64.32	1.06009
	64.36	1.06373
	64.4	1.01234
	64.44	1.01143
	64.48	0.9412
	64.52	0.92801
	64.56	0.88392
	64.6	0.86207
	64.64	0.81763
	64.68	0.7973
	64.72	0.76611
	64.76	0.68779
	64.8	-0.22505
	64.84	0.63956
	64.88	0.56585
	64.92	0.32215
	64.96	0.56549
	65	0.50745
	65.04	0.31968
	65.08	0.265
	65.12	0.38185
	65.16	0.20341
	65.2	0.19516
	65.24	0.31961
	65.28	0.08049
	65.32	0.07757
	65.36	0.078
	65.4	0.07682
	65.44	0.08421
	65.48	0.08334
	65.52	0.38581
	65.56	-0.16666
	65.6	0.01116
	65.64	-0.11079
	65.68	0.07104
	65.72	-0.04931
	65.76	0.13858
	65.8	0.01685
	65.84	-0.10502
	65.88	0.08158
	65.92	-0.04545
	65.96	-0.10422
	66	-0.16514
	66.04	0.00764
	66.08	0.01611
	66.12	0.01957
	66.16	0.01874
	66.2	-0.04306
	66.24	-0.10505
	66.28	-0.10069
	66.32	-0.23083
	66.36	-0.05097
	66.4	-0.04532
	66.44	-0.1041
	66.48	0.07888
	66.52	-0.04522
	66.56	-0.04066
	66.6	0.07733
	66.64	0.01846
	66.68	0.13629
	66.72	0.08004
	66.76	0.19625
	66.8	0.38506
	66.84	0.07329
	66.88	0.07896
	66.92	0.01166
	66.96	0.19777
	67	0.20177
	67.04	0.2011
	67.08	0.20129
	67.12	0.19591
	67.16	0.01817
	67.2	0.32277
	67.24	0.38523
	67.28	0.44366
	67.32	0.07774
	67.36	0.14174
	67.4	0.32342
	67.44	0.34913
	67.48	0.39205
	67.52	0.5606
	67.56	0.65606
	67.6	0.75331
	67.64	0.87062
	67.68	0.93289
	67.72	1.0569
	67.76	1.1236
	67.8	1.3578
	67.84	1.68919
	67.88	1.57531
	67.92	1.74921
	67.96	1.81355
	68	1.81379
	68.04	1.81099
	68.08	1.81064
	68.12	1.80606
	68.16	1.81008
	68.2	1.80333
	68.24	1.80393
	68.28	1.75349
	68.32	1.75486
	68.36	1.75025
	68.4	1.74378
	68.44	1.68749
	68.48	1.62945
	68.52	1.56825
	68.56	1.51153
	68.6	1.45166
	68.64	1.39508
	68.68	1.38103
	68.72	1.32831
	68.76	1.26698
	68.8	1.25693
	68.84	1.19793
	68.88	1.13907
	68.92	1.08048
	68.96	1.07646
	69	1.02169
	69.04	1.02079
	69.08	1.0196
	69.12	1.01964
	69.16	1.02392
	69.2	1.03156
	69.24	1.02834
	69.28	1.07962
	69.32	1.1372
	69.36	1.19447
	69.4	1.25909
	69.44	1.32166
	69.48	1.32863
	69.52	1.38283
	69.56	1.38689
	69.6	1.43485
	69.64	1.44172
	69.68	1.43861
	69.72	1.38639
	69.76	1.38336
	69.8	1.38337
	69.84	1.38711
	69.88	1.38131
	69.92	1.38375
	69.96	1.37785
	70	1.32733
	70.04	1.32367
	70.08	1.3231
	70.12	1.31748
	70.16	1.32262
	70.2	1.27107
	70.24	1.26357
	70.28	1.26295
	70.32	1.20496
	70.36	1.19887
	70.4	1.13982
	70.44	1.13733
	70.48	1.0832
	70.52	1.07747
	70.56	1.07911
	70.6	1.08009
	70.64	1.13462
	70.68	1.13498
	70.72	1.1367
	70.76	1.13852
	70.8	1.1405
	70.84	1.0843
	70.88	1.08747
	70.92	1.07721
	70.96	1.07189
	71	1.02037
	71.04	0.9597
	71.08	0.90925
	71.12	0.89957
	71.16	0.84021
	71.2	0.8353
	71.24	0.83373
	71.28	0.83579
	71.32	0.83825
	71.36	0.83794
	71.4	0.83869
	71.44	0.83843
	71.48	0.83622
	71.52	0.83592
	71.56	0.83307
	71.6	0.83
	71.64	0.78035
	71.68	0.77752
	71.72	0.77397
	71.76	0.72137
	71.8	0.7164
	71.84	0.71431
	71.88	0.65935
	71.92	0.65659
	71.96	0.65609
	72	0.65406
	72.04	0.65522
	72.08	0.70874
	72.12	0.71896
	72.16	0.77682
	72.2	0.83009
	72.24	0.89601
	72.28	0.90188
	72.32	0.95788
	72.36	0.95932
	72.4	0.9594
	72.44	0.95891
	72.48	0.96003
	72.52	0.90262
	72.56	0.89785
	72.6	0.89475
	72.64	0.89397
	72.68	0.84065
	72.72	0.83497
	72.76	0.83721
	72.8	0.83324
	72.84	0.78245
	72.88	0.77894
	72.92	0.77833
	72.96	0.77796
	73	0.77895
	73.04	0.8339
	73.08	0.83707
	73.12	0.83971
	73.16	0.89162
	73.2	0.89507
	73.24	0.89925
	73.28	0.89818
	73.32	0.95055
	73.36	0.95333
	73.4	0.95536
	73.44	0.95661
	73.48	0.95627
	73.52	0.95723
	73.56	0.95804
	73.6	0.95875
	73.64	0.96084
	73.68	0.96106
	73.72	0.96378
	73.76	1.02012
	73.8	1.02014
	73.84	1.02013
	73.88	0.96233
	73.92	0.95887
	73.96	0.95147
	74	0.89865
	74.04	0.89139
	74.08	0.83639
	74.12	0.83879
	74.16	0.83628
	74.2	0.78145
	74.24	0.77922
	74.28	0.77856
	74.32	0.77808
	74.36	0.77788
	74.4	0.77914
	74.44	0.82622
	74.48	0.83835
	74.52	0.88744
	74.56	0.89954
	74.6	0.95385
	74.64	0.96113
	74.68	1.01532
	74.72	1.02459
	74.76	1.07793
	74.8	1.08462
	74.84	1.14158
	74.88	1.14732
	74.92	1.20071
	74.96	1.20982
	75	1.26185
	75.04	1.26473
	75.08	1.31891
	75.12	1.33077
	75.16	1.38261
	75.2	1.39302
	75.24	1.44237
	75.28	1.44708
	75.32	1.50229
	75.36	1.50812
	75.4	1.56595
	75.44	1.56679
	75.48	1.57052
	75.52	1.62652
	75.56	1.62891
	75.6	1.68219
	75.64	1.68817
	75.68	1.68918
	75.72	1.74997
	75.76	1.74764
	75.8	1.74891
	75.84	1.7501
	75.88	1.7546
	75.92	1.80652
	75.96	1.80859
	76	1.80936
	76.04	1.81024
	76.08	1.81171
	76.12	1.81271
	76.16	1.81219
	76.2	1.86898
	76.24	1.86905
	76.28	1.87184
	76.32	1.87384
	76.36	1.87363
	76.4	1.8717
	76.44	1.87344
	76.48	1.8726
	76.52	1.92962
	76.56	1.93044
	76.6	1.92931
	76.64	1.93303
	76.68	1.93007
	76.72	1.93592
	76.76	1.93322
	76.8	1.98784
	76.84	1.98857
	76.88	1.99174
	76.92	1.99448
	76.96	1.99785
	77	1.99615
	77.04	1.99613
	77.08	1.99559
	77.12	1.99486
	77.16	1.99442
	77.2	1.99302
	77.24	1.99319
	77.28	1.99283
	77.32	1.99068
	77.36	1.99136
	77.4	1.99055
	77.44	1.99107
	77.48	1.9924
	77.52	1.99243
	77.56	1.99209
	77.6	1.99232
	77.64	1.9925
	77.68	1.99261
	77.72	1.99304
	77.76	1.99287
	77.8	1.99311
	77.84	1.99242
	77.88	1.99272
	77.92	1.99169
	77.96	1.99201
	78	1.99186
	78.04	1.9922
	78.08	1.99154
	78.12	1.99182
	78.16	1.99192
	78.2	1.99191
	78.24	1.98987
	78.28	1.9899
	78.32	1.99213
	78.36	1.99175
	78.4	1.99187
	78.44	1.93299
	78.48	1.93252
	78.52	1.93284
	78.56	1.93243
	78.6	1.93239
	78.64	1.9327
	78.68	1.93302
	78.72	1.93284
	78.76	1.93329
	78.8	1.93295
	78.84	1.93339
	78.88	1.93284
	78.92	1.93366
	78.96	1.93384
	79	1.93314
	79.04	1.93314
	79.08	1.93295
	79.12	1.9326
	79.16	1.93257
	79.2	1.93241
	79.24	1.93232
	79.28	1.93268
	79.32	1.93242
	79.36	1.93229
	79.4	1.93178
	79.44	1.932
	79.48	1.93134
	79.52	1.93132
	79.56	1.93187
	79.6	1.93194
	79.64	1.93232
	79.68	1.9323
	79.72	1.93257
	79.76	1.93257
	79.8	1.9339
	79.84	1.93331
	79.88	1.93308
	79.92	1.93353
[truncated: 1,002 more rows]

## Sheet: Figure 4d
Figure	Fig. 4d
Long Name	Time	Displacement	Time	Displacement
Unit	s	mm	s	mm
Comment		250 mW/cm2		320 mW/cm2
Data	0	0	0	0
	0.1	0.1	0.1	0.45833
	0.1333	0.283	0.16667	0.50413
	0.2333	0	0.2	0.82503
	0.3	0.0542	0.3333	0.04583
	0.4	0.58125	0.4	0.91683
	0.5	1.063	0.46667	2.10833
	0.56667	2.53917	0.53333	10.9083
	0.6333	4.867	0.56667	13.8875
	0.6667	9.67917	0.6	10.6333
	0.7	14.1708	0.63333	14.7583
	0.7333	12.1083	0.7	14.3
	0.76667	13.9875	0.73333	14.9875
	0.83333	12.4292	0.76667	12.925
	0.86667	13.7583	0.83333	15.4917
	0.9	12.6125	0.93333	14.1167
	0.96667	13.7583	1	16.1791
	1.06667	14.5375	1.06667	15.2854
	1.1	15.1333	1.13333	14.0021
	1.16667	13.7583	1.2	15.2167
	1.3	14.446	1.3	15.4458
	1.4	13.5292	1.3333	14.5291
	1.56667	12.383	1.43333	15.5708
	1.6667	10.55	1.56666	15.5
	1.7333	0.283	1.63333	15.1708
	1.76667	2.667	1.73333	13.8417
	1.8333	0.0083	1.8	9.02913
	1.9333	1.15417	1.83333	1.85625
	1.96667	0.1	1.9	4.62913
	2.03333	0	1.93333	2.75
	2.06667	0.857	1.96666	0.275
	2.13333	0	2	0.825
	2.23333	0.05	2.06666	0
	2.29999	0.6	2.1	1.29937
	2.32222	0.8	2.16666	0.22916
	2.42222	0.45	2.26666	0
	2.56666	0.6	2.3	0.55
	2.6666	0.7	2.36666	0.09166
	2.79998	1.3	2.43333	0.275
	2.89998	1.2	2.5333	0
	3.02221	1.73	2.5999	0.84
	3.14443	3	2.6999	0.1
	3.24443	9.3	2.83333	0.6375
	3.34443	14.158	2.93333	2.2
	3.37776	13.4	3.03333	9.2958
	3.4777	12.4396	3.13333	12.6279
	3.57776	14.8229	3.23333	13.595
	3.67776	14.4	3.36666	14.91
	3.7777	14.1167	3.46666	13.97
	3.87776	15.354	3.53333	15.506
	3.97776	13.6125	3.63333	15.5979
	4.07776	15.0333	3.73333	16.0562
	4.21109	12.1	3.83333	15.9417
	4.31109	11.3008	3.93333	15.2542
	4.3333	3.18125	4.06666	15.1625
	4.43332	1.579	4.13333	16.2625
	4.59998	1.56229	4.23333	16.4917
	4.73332	0.5	4.29999	15.9187
	4.86665	1.967	4.46667	15.5612
	4.96665	0.4542	4.59667	15.7812
	5.0555	1.50827	4.69999	13.97
	5.18888	0.5	4.79999	7.485
	5.28888	0.42	4.83337	6.5917
	5.41111	0.37	4.93333	0.5
	5.47777	0.34	5.06666	0.978
	5.57777	0.53	5.13333	0.45
	5.67777	0.125	5.23333	0.955
	5.7777	0.134	5.33333	0.38125
	5.8777	0.118	5.46666	0.22
	5.9777	1.52	5.5666	0
	6.0777	3.67	5.6999	0.05
	6.17777	12.6	5.79999	0
	6.37777	13.1	5.899	0.45833
	6.47777	13.0583	5.96567	0.5
	6.53333	13.4708	6.0999	0.123
	6.63333	14.108	6.199	0.91683
	6.7333	14.2	6.26667	2.10833
	6.79999	14.2	6.36667	13.8899
	6.8999	13.92	6.4	10.6333
	6.999	14.846	6.43233	14.7583
	7.099	12.875	6.499	14.532
	7.2666	3.71	6.53233	14.9875
	7.4222	2	6.6	14.456
	7.5222	2.3	6.63233	15.4917
	7.6222	0.5	6.73233	14.1167
	7.68888	1.5	6.799	15.956
	7.78888	0.15	6.86567	16.2854
	7.8888	1.783	6.93233	14.3021
	8.0333	1.33	6.999	16.0562
	8.16666	0.098	7.099	15.9417
	8.29999	0	7.1323	15.2542
			7.23233	15.1625
			7.36566	15.4458
			7.43233	16.0529
			7.53233	15.5708
			7.599	15.5
			7.63233	15.1708
			7.699	13.8417
			7.73233	9.02913
			7.76566	1.85625
			7.799	4.62913
			7.86566	1.25
			7.899	0.275
			7.96566	0.825
			8.06566	0
			8.13333	1.09938
			8.26666	0.22916
			8.39999	0
			8.46666	0.5
			8.59999	0
			8.69999	0.63
			8.82222	0

[truncated: 27 more sheets: Figure 5b, Figure 5c, Figure 5e, Supplementary Fig.7, Supplementary Fig.11, Supplementary Fig,12, Supplementary Fig.13, Supplementary Fig.14, Supplementary Fig.15, Supplementary Fig.16, Supplementary Fig.17, Supplementary Fig.18, Supplementary Fig.19, Supplementary Fig.20, Supplementary Fig.21, Supplementary Fig.23, Supplementary Fig.24, Supplementary Fig.26, Supplementary Fig.27, Supplementary Fig.28 …]
